# Supplementary material for: A hole-selective hybrid TiO2 layer for stable and low-cost photoanodes in solar water oxidation
Source: Nat Commun. 2024 Nov 1;15:9439. doi: 10.1038/s41467-024-53754-9 (PMC11530438; doi:10.1038/s41467-024-53754-9)
Supplement: Supplementary file 3 — Source Data [file 41467_2024_53754_MOESM3_ESM.xlsx]

## Sheet: Figure 2
Figure 2a			Figure 2a				Figure 2b			Figure 2b				Figure 2c			Figure 2c			Figure 2c				Figure 2d			Figure 2d			Figure 2d				Figure 2e			Figure 2e			Figure 2e			Figure 2e			Figure 2e			Figure 2e
BiVO4/TiO2			BiVO4/TiO2/CoOOH				BiVO4			BiVO4/PEI/TiO2				BiVO4			BiVO4/CoOOH			BiVO4/PEI/TiO2/CoOOH				BiVO4			BiVO4/CoOOH			BiVO4/PEI/TiO2/CoOOH				BiVO4 - Bi			BiVO4 - V			BiVO4/CoOOH - Bi			BiVO4/CoOOH - V			BiVO4/PEI/TiO2/CoOOH - Bi			BiVO4/PEI/TiO2/CoOOH - V
Voltage (V vs. RHE)	Current density (mA cm-2)		Voltage (V vs. RHE)	Current density (mA cm-2)			Voltage (V vs. RHE)	Current density (mA cm-2)		Voltage (V vs. RHE)	Current density (mA cm-2)			Voltage (V vs. RHE)	Current density (mA cm-2)		Voltage (V vs. RHE)	Current density (mA cm-2)		Voltage (V vs. RHE)	Current density (mA cm-2)			Time (h)	Current density (mA cm-2)		Time (h)	Current density (mA cm-2)		Time (h)	Current density (mA cm-2)			Concentration (average)	Standard deviation		Concentration (average)	Standard deviation		Concentration (average)	Standard deviation		Concentration (average)	Standard deviation		Concentration (average)	Standard deviation		Concentration (average)
0.15357	-0.00162		0.35329	-0.000596774			0.15331	-0.31533		0.15308	-0.02608			0.15331	-0.31533		0.1537	-0.42655		0.15263	-0.56396			0.000277778	0.01521		0	-2.23394e-05		0	0.0002515			0.05	0.002		0.023	0.001		0.012	0.002		0.006	0.001		0.002	0.002		0.001
0.15472	-0.00123		0.35484	-0.000277001			0.15449	-0.24319		0.15423	-0.02075			0.15449	-0.24319		0.15472	-0.37278		0.15363	-0.44256			0.00167	0.00456		0.00111	0.00351		0.00889	1.96041
0.15597	-0.000945074		0.35591	-0.000169233			0.15534	-0.20029		0.15535	-0.01676			0.15534	-0.20029		0.15592	-0.33285		0.15463	-0.35574			0.00306	0.00369		0.00222	0.00247		0.01778	2.04182
0.1569	-0.00076275		0.35686	-0.000160775			0.15623	-0.17142		0.15631	-0.01441			0.15623	-0.17142		0.15669	-0.30172		0.15564	-0.29326			0.00445	0.00327		0.00333	1.53932		0.02667	2.14001
0.15789	-0.000680136		0.35798	-0.000143891			0.15721	-0.1504		0.15748	-0.01255			0.15721	-0.1504		0.15767	-0.29885		0.15662	-0.24716			0.00584	1.34826		0.00444	1.52216		0.03556	2.16127
0.15882	-0.000596562		0.35905	-1.8807e-06			0.15819	-0.13424		0.15825	-0.00357			0.15819	-0.13424		0.15856	-0.35267		0.15762	-0.21263			0.00723	1.1677		0.00556	1.50633		0.04444	2.15863
0.15998	-0.000522141		0.35983	-1.68967e-05			0.15937	-0.21601		0.15927	-0.0027			0.15937	-0.21601		0.15965	-0.31563		0.15863	-0.202			0.00862	1.12467		0.00667	1.50488		0.05333	2.1656
0.16085	-0.000472422		0.36091	-1.39127e-05			0.16043	-0.20972		0.16033	-0.00508			0.16043	-0.20972		0.16059	-0.28754		0.15965	-0.17298			0.01001	1.09755		0.00778	1.48841		0.06222	2.15159
0.16194	-0.000418622		0.36184	-8.261e-06			0.16126	-0.17385		0.16125	-0.00532			0.16126	-0.17385		0.16171	-0.26366		0.16061	-0.15367			0.0114	1.07558		0.00889	1.48176		0.07111	2.14286
0.16307	-0.000381048		0.36291	2.65054e-06			0.16248	-0.14963		0.16244	-0.0051			0.16248	-0.14963		0.16257	-0.24353		0.16164	-0.13814			0.01278	1.05745		0.01	1.48975		0.08	2.12653
0.16405	-0.000341783		0.36386	1.187e-05			0.16321	-0.1316		0.16331	-0.00472			0.16321	-0.1316		0.16363	-0.22568		0.16264	-0.12541			0.01417	1.04294		0.01111	1.48199		0.08889	2.10111
0.16484	-0.000308984		0.36501	2.17174e-05			0.16449	-0.11755		0.16423	-0.00435			0.16449	-0.11755		0.16446	-0.21004		0.16366	-0.11482			0.01556	1.02881		0.01222	1.47576		0.09778	2.08419
0.16613	-0.000275537		0.36582	2.83394e-05			0.16535	-0.1063		0.16538	-0.00397			0.16535	-0.1063		0.16584	-0.19596		0.16465	-0.10578			0.01695	1.01531		0.01333	1.48157		0.10667	2.06065
0.16692	-0.000254399		0.36677	3.90023e-05			0.1663	-0.09719		0.1665	-0.00357			0.1663	-0.09719		0.16655	-0.18347		0.16565	-0.09809			0.01834	1.00332		0.01444	1.47492		0.11556	2.04193
0.16788	-0.000148937		0.36781	4.65288e-05			0.16729	-0.08979		0.16741	-0.00326			0.16729	-0.08979		0.16761	-0.17221		0.16664	-0.09135			0.01973	0.99275		0.01556	1.47725		0.12444	2.0395
0.16883	-0.000207278		0.36889	5.22324e-05			0.16811	-0.08332		0.16833	-0.00288			0.16811	-0.08332		0.16886	-0.16225		0.16764	-0.08552			0.02112	0.98305		0.01667	1.46016		0.13333	2.01533
0.17002	-0.000173282		0.36995	5.61755e-05			0.16929	-0.07748		0.16941	-0.00262			0.16929	-0.07748		0.16976	-0.14049		0.16864	-0.08028			0.02251	0.97271		0.01778	1.46853		0.14222	2.00056
0.17099	-0.000159425		0.37088	-4.63308e-05			0.17034	-0.0725		0.17076	-0.0073			0.17034	-0.0725		0.17077	-0.11616		0.16963	-0.07505			0.0239	0.96461		0.01889	1.46085		0.15111	1.999
0.17188	-0.000139603		0.37195	-1.63256e-05			0.17124	-0.02706		0.17195	-0.00669			0.17124	-0.02706		0.17171	-0.11504		0.17063	-0.06802			0.02528	0.95539		0.02	1.46219		0.16	1.99723
0.17308	-0.000127492		0.37298	1.40237e-06			0.17255	-0.03647		0.17325	-0.00533			0.17255	-0.03647		0.17251	-0.11065		0.17166	-0.06691			0.02667	0.94857		0.02111	1.46444		0.16889	1.98291
0.1739	-0.000110044		0.37383	1.33462e-05			0.17348	-0.04062		0.17403	-0.00451			0.17348	-0.04062		0.17352	-0.10631		0.17265	-0.06368			0.02806	0.94045		0.02222	1.46257		0.17778	1.9739
0.17476	-0.000101679		0.37481	2.62417e-05			0.17466	-0.0408		0.17482	-0.00399			0.17466	-0.0408		0.17471	-0.10195		0.17364	-0.06066			0.02945	0.93343		0.02333	1.45302		0.18667	1.97442
0.17593	-8.53921e-05		0.37573	3.17266e-05			0.17553	-0.04025		0.17565	-0.00356			0.17553	-0.04025		0.17543	-0.09807		0.17464	-0.05791			0.03084	0.92586		0.02444	1.44751		0.19556	1.95497
0.17696	-7.79567e-05		0.37682	4.04968e-05			0.17666	-0.03941		0.17731	-0.00319			0.17666	-0.03941		0.17644	-0.09422		0.17563	-0.05542			0.03223	0.91958		0.02556	1.45103		0.20444	1.95958
0.1781	-6.05357e-05		0.37788	4.70479e-05			0.17739	-0.03846		0.17795	-0.00294			0.17739	-0.03846		0.17751	-0.09081		0.17663	-0.05312			0.03362	0.91389		0.02667	1.45313		0.21333	1.96301
0.17897	-5.25803e-05		0.37876	5.4807e-05			0.17839	-0.03745		0.17909	-0.00265			0.17839	-0.03745		0.17859	-0.0874		0.17764	-0.05092			0.03501	0.90765		0.02778	1.45042		0.22222	1.96007
0.17985	-0.000121972		0.37999	5.7717e-05			0.1795	-0.03645		0.17998	-0.00245			0.1795	-0.03645		0.17972	-0.08436		0.17863	-0.04896			0.0364	0.90212		0.02889	1.44648		0.23111	1.95126
0.18098	-3.88938e-05		0.38083	6.51631e-05			0.18072	-0.03547		0.18132	-0.00208			0.18072	-0.03547		0.18059	-0.08131		0.17963	-0.04712			0.03778	0.89519		0.03	1.44384		0.24	1.93888
0.18171	-2.87405e-05		0.38197	8.51131e-05			0.18143	-0.03449		0.18214	0.00445			0.18143	-0.03449		0.18168	-0.08891		0.18065	-0.04535			0.03917	0.8903		0.03111	1.44889		0.24889	1.92845
0.18297	-2.36384e-05		0.38293	0.000203577			0.18253	-0.03476		0.18355	0.00545			0.18253	-0.03476		0.18275	-0.08449		0.18165	-0.0452			0.04056	0.88401		0.03222	1.44289		0.25778	1.91603
0.18394	-1.04882e-05		0.38387	0.000182127			0.18409	-0.06472		0.1845	0.00302			0.18409	-0.06472		0.18337	-0.07868		0.18264	-0.04056			0.04195	0.87902		0.03333	1.45145		0.26667	1.91527
0.18528	-6.30818e-06		0.38486	0.000174495			0.18476	-0.04522		0.18552	0.00227			0.18476	-0.04522		0.18474	-0.07505		0.18364	-0.03967			0.04334	0.87306		0.03444	1.4375		0.27556	1.9099
0.18622	1.3973e-06		0.3859	0.000169951			0.18617	-0.04077		0.18678	0.00188			0.18617	-0.04077		0.18556	-0.072		0.18464	-0.03874			0.04473	0.86903		0.03556	1.44377		0.28444	1.91028
0.18688	9.31275e-06		0.38693	0.000168115			0.18721	-0.03852		0.18789	0.00173			0.18721	-0.03852		0.18675	-0.0689		0.18563	-0.03768			0.04612	0.86562		0.03667	1.43735		0.29333	1.89682
0.18791	1.90959e-05		0.38792	0.000164628			0.18817	-0.03646		0.18856	0.00166			0.18817	-0.03646		0.18749	-0.0661		0.18663	-0.0366			0.04751	0.86052		0.03778	1.44247		0.30222	1.89974
0.18884	2.2053e-05		0.38887	0.000171047			0.18893	-0.03505		0.18993	0.00166			0.18893	-0.03505		0.18881	-0.06324		0.18763	-0.03555			0.0489	0.85597		0.03889	1.43723		0.31111	1.90248
0.18983	3.19283e-05		0.38992	0.000169557			0.19008	-0.03365		0.19094	0.00171			0.19008	-0.03365		0.18961	-0.06059		0.1888	-0.03425			0.05028	0.85196		0.04	1.43662		0.32	1.88895
0.19092	3.44269e-05		0.39083	0.000172073			0.19133	-0.03232		0.19203	0.00171			0.19133	-0.03232		0.19059	-0.05796		0.18996	-0.03258			0.05167	0.84759		0.04111	1.43643		0.32889	1.88313
0.19198	0.0001078		0.39186	0.000172461			0.19238	-0.03108		0.19276	0.00176			0.19238	-0.03108		0.1917	-0.05549		0.19097	-0.03162			0.05306	0.84313		0.04222	1.43299		0.33778	1.88424
0.19284	6.09757e-05		0.39292	0.000171526			0.19302	-0.03007		0.19388	0.00177			0.19302	-0.03007		0.19307	-0.05292		0.19196	-0.03069			0.05445	0.83882		0.04333	1.44105		0.34667	1.87855
0.19387	5.6257e-05		0.39387	0.000155408			0.19419	-0.02902		0.19521	-0.00678			0.19419	-0.02902		0.194	-0.04636		0.19297	-0.02977			0.05584	0.83558		0.04444	1.44014		0.35556	1.88836
0.19507	5.76466e-05		0.39482	6.21418e-05			0.19507	-0.00307		0.19623	-0.00361			0.19507	-0.00307		0.19512	-0.05648		0.194	-0.02671			0.05723	0.83149		0.04556	1.43612		0.36444	1.88504
0.196	7.15398e-05		0.396	8.3759e-05			0.19667	-0.01547		0.19707	-0.00257			0.19667	-0.01547		0.1959	-0.05483		0.19496	-0.03063			0.05862	0.82783		0.04667	1.43777		0.37333	1.87474
0.19686	6.74869e-05		0.39684	9.80739e-05			0.19763	-0.01898		0.19836	-0.00183			0.19763	-0.01898		0.1971	-0.05294		0.19597	-0.02922			0.06001	0.82359		0.04778	1.43364		0.38222	1.87217
0.19787	7.61969e-05		0.39784	0.000102279			0.19883	-0.01955		0.19941	-0.00137			0.19883	-0.01955		0.19807	-0.05105		0.19698	-0.02809			0.0614	0.82034		0.04889	1.42836		0.39111	1.86746
0.19882	7.59567e-05		0.39897	0.000108388			0.19957	-0.01958		0.20054	-0.00113			0.19957	-0.01958		0.199	-0.04946		0.19796	-0.02718			0.06278	0.81605		0.05	1.43326		0.4	1.88198
0.19985	8.51739e-05		0.3998	0.000113901			0.20052	-0.01945		0.20134	-0.000900762			0.20052	-0.01945		0.19988	-0.04786		0.19898	-0.02633			0.06417	0.81308		0.05111	1.43543		0.40889	1.86645
0.2009	8.27103e-05		0.40086	0.00012313			0.20177	-0.0192		0.20261	-0.000753774			0.20177	-0.0192		0.20091	-0.0465		0.19996	-0.02552			0.06556	0.80998		0.05222	1.42962		0.41778	1.87183
0.20217	8.99634e-05		0.4021	0.000122644			0.20273	-0.0189		0.20338	-0.00059887			0.20273	-0.0189		0.2018	-0.0451		0.20099	-0.02483			0.06695	0.80641		0.05333	1.43543		0.42667	1.86281
0.20311	9.30648e-05		0.4028	0.000126448			0.20393	-0.01857		0.20425	-0.000455527			0.20393	-0.01857		0.20311	-0.04389		0.20199	-0.02413			0.06834	0.80386		0.05444	1.43234		0.43556	1.87269
0.20393	4.18611e-05		0.40381	0.000128623			0.20469	-0.01822		0.20546	-0.000382853			0.20469	-0.01822		0.20389	-0.04266		0.203	-0.02345			0.06973	0.8004		0.05556	1.4255		0.44444	1.87581
0.20485	8.19129e-05		0.40495	0.000133133			0.20581	-0.01785		0.2065	0.01047			0.20581	-0.01785		0.20489	-0.04154		0.20398	-0.02282			0.07112	0.79747		0.05667	1.43119		0.45333	1.87231
0.2061	0.000109032		0.4059	0.000166699			0.20694	-0.03073		0.20775	0.00723			0.20694	-0.03073		0.20577	-0.03157		0.20498	-0.0222			0.07251	0.79472		0.05778	1.42596		0.46222	1.86288
0.20702	0.000104524		0.40707	0.000276548			0.20798	-0.0285		0.20855	0.00529			0.20798	-0.0285		0.20712	-0.01586		0.20599	-0.02006			0.0739	0.79181		0.05889	1.43016		0.47111	1.87047
0.20819	0.000113436		0.40785	0.000251612			0.20935	-0.0208		0.20978	0.00463			0.20935	-0.0208		0.20793	-0.0161		0.20696	-0.01638			0.07528	0.78955		0.06	1.42557		0.48	1.87893
0.20895	0.000110343		0.40879	0.000240436			0.21003	-0.01895		0.21072	0.00424			0.21003	-0.01895		0.20877	-0.01602		0.20797	-0.01736			0.07667	0.78817		0.06111	1.4302		0.48889	1.87654
0.21003	0.000116809		0.40998	0.00023065			0.21134	-0.01812		0.21152	0.00408			0.21134	-0.01812		0.20976	-0.01562		0.20895	-0.01739			0.07806	0.785		0.06222	1.42645		0.49778	1.87231
0.21103	0.000120646		0.41074	0.000231328			0.21206	-0.01731		0.21246	0.00401			0.21206	-0.01731		0.21088	-0.01504		0.20997	-0.01721			0.07945	0.78244		0.06333	1.42492		0.50667	1.86593
0.212	0.000125345		0.41185	0.000225306			0.21336	-0.01662		0.2138	0.00388			0.21336	-0.01662		0.21192	-0.01429		0.21096	-0.01695			0.08084	0.77925		0.06444	1.42164		0.51556	1.86111
0.213	0.000124756		0.41287	0.000225072			0.21432	-0.01609		0.21482	0.00385			0.21432	-0.01609		0.21284	-0.01341		0.21197	-0.01661			0.08223	0.77756		0.06556	1.42179		0.52444	1.87134
0.21405	0.000129871		0.41371	0.000222726			0.21519	-0.01553		0.21562	0.00385			0.21519	-0.01553		0.21388	-0.01258		0.21296	-0.01625			0.08362	0.77481		0.06667	1.42102		0.53333	1.8883
0.21472	0.000130257		0.41491	0.000224682			0.21621	-0.01499		0.21685	0.00384			0.21621	-0.01499		0.21501	-0.01164		0.21398	-0.01583			0.08501	0.77221		0.06778	1.41766		0.54222	1.89041
0.21584	0.00017866		0.41579	0.000225187			0.21694	-0.01453		0.21769	0.00366			0.21694	-0.01453		0.21608	-0.01062		0.21495	-0.01545			0.0864	0.76936		0.06889	1.41552		0.55111	1.9161
0.21695	0.000147298		0.41681	0.00022353			0.21799	-0.01402		0.21908	-0.01023			0.21799	-0.01402		0.21709	-0.00952		0.21596	-0.015			0.08778	0.76673		0.07	1.42064		0.56	1.9091
0.21799	0.000138139		0.41793	0.000184635			0.21938	0.00436		0.22006	-0.00305			0.21938	0.00436		0.21828	-0.02821		0.21696	-0.01461			0.08917	0.76453		0.07111	1.41774		0.56889	1.91406
0.21888	0.000140972		0.41885	0.000100283			0.22062	-0.00915		0.22157	-0.00168			0.22062	-0.00915		0.21896	-0.04238		0.218	-0.01588			0.09056	0.76208		0.07222	1.41808		0.57778	1.9194
0.21999	0.000144498		0.42	0.000118835			0.22134	-0.01067		0.2226	-0.000986915			0.22134	-0.01067		0.21998	-0.03918		0.21897	-0.01925			0.09195	0.7598		0.07333	1.4237		0.58667	1.91291
0.22109	0.000144441		0.42095	0.000131714			0.22254	-0.0111		0.22362	-0.00063855			0.22254	-0.0111		0.22108	-0.0366		0.21998	-0.0176			0.09334	0.75779		0.07444	1.41808		0.59556	1.91582
0.22186	0.000153847		0.42181	0.000136386			0.22333	-0.0112		0.22467	-0.000423895			0.22333	-0.0112		0.22196	-0.03472		0.22098	-0.01668			0.09473	0.75604		0.07556	1.41835		0.60444	1.92009
0.22283	0.000148105		0.42286	0.000142224			0.22418	-0.01116		0.2256	-0.000242445			0.22418	-0.01116		0.22295	-0.03304		0.22198	-0.01595			0.09612	0.75357		0.07667	1.41216		0.61333	1.91922
0.22369	0.000153768		0.42398	0.000148322			0.22503	-0.01103		0.22674	-8.63213e-05			0.22503	-0.01103		0.22389	-0.03176		0.223	-0.01538			0.09751	0.75247		0.07778	1.41866		0.62222	1.97064
0.22494	0.000150425		0.42495	0.000149868			0.22637	-0.01086		0.22773	9.52576e-06			0.22637	-0.01086		0.22493	-0.03053		0.224	-0.01489			0.0989	0.74953		0.07889	1.41457		0.63111	1.96388
0.22594	0.000158749		0.42595	0.000150852			0.22734	-0.01066		0.2285	0.000136613			0.22734	-0.01066		0.22608	-0.02955		0.22499	-0.01442			0.10028	0.74823		0.08	1.41678		0.64	1.96419
0.22708	0.000156252		0.42679	0.000159727			0.22838	-0.01046		0.22973	0.000225147			0.22838	-0.01046		0.22675	-0.02854		0.22599	-0.01402			0.10167	0.74673		0.08111	1.41892		0.64889	1.94554
0.22799	0.000121111		0.42791	0.000159113			0.22967	-0.01026		0.23112	0.01626			0.22967	-0.01026		0.22806	-0.02772		0.227	-0.01362			0.10306	0.74444		0.08222	1.40707		0.65778	1.95435
0.22891	0.000153629		0.42883	0.000161839			0.23034	-0.01008		0.23202	0.0091			0.23034	-0.01008		0.22914	-0.02687		0.22799	-0.01326			0.10445	0.74226		0.08333	1.41697		0.66667	1.96048
0.22999	0.000166733		0.42975	0.000219822			0.23133	-0.02127		0.2329	0.00752			0.23133	-0.02127		0.22992	0.01287		0.229	-0.0129			0.10584	0.74049		0.08444	1.41713		0.67556	1.9644
0.23076	0.000164446		0.43095	0.00031598			0.23244	-0.00934		0.23403	0.00687			0.23244	-0.00934		0.23103	0.02935		0.22997	-0.00619			0.10723	0.73921		0.08556	1.41262		0.68444	1.95996
0.23192	0.000170182		0.43183	0.00028617			0.23318	-0.00811		0.23469	0.00649			0.23318	-0.00811		0.23202	0.02551		0.23098	-0.00452			0.10862	0.73774		0.08667	1.41846		0.69333	1.95899
0.23306	0.00016766		0.43284	0.000274189			0.23427	-0.00763		0.23595	0.00624			0.23427	-0.00763		0.23277	0.02307		0.23198	-0.00606			0.11001	0.73605		0.08778	1.41342		0.70222	1.96194
0.23406	0.000171787		0.434	0.000264406			0.23553	-0.00715		0.23704	0.00632			0.23553	-0.00715		0.23391	0.02192		0.23298	-0.00645			0.1114	0.73427		0.08889	1.40604		0.71111	1.95299
0.23522	0.000172291		0.435	0.000258633			0.23642	-0.00679		0.23786	0.00626			0.23642	-0.00679		0.23522	0.02142		0.23399	-0.00651			0.11278	0.73264		0.09	1.41697		0.72	1.95705
0.23618	0.000176504		0.43593	0.000254568			0.23733	-0.00647		0.23877	0.00611			0.23733	-0.00647		0.23586	0.02116		0.23496	-0.00646			0.11417	0.73113		0.09111	1.40887		0.72889	1.95712
0.23694	0.000175047		0.43693	0.000252572			0.238	-0.00616		0.23974	0.00612			0.238	-0.00616		0.23685	0.02083		0.23595	-0.00625			0.11556	0.72927		0.09222	1.40941		0.73778	1.95448
0.23798	0.000177863		0.43798	0.000249958			0.23973	-0.00587		0.24065	0.00613			0.23973	-0.00587		0.23799	0.02109		0.23695	-0.00607			0.11695	0.72766		0.09333	1.4146		0.74667	1.9419
0.23898	0.000176124		0.43887	0.000249583			0.24041	-0.00555		0.24183	-0.0035			0.24041	-0.00555		0.23888	0.02153		0.23796	-0.00589			0.11834	0.72645		0.09444	1.4159		0.75556	1.95577
0.24003	0.000212618		0.43992	0.000247169			0.24138	-0.00527		0.24336	-0.00599			0.24138	-0.00527		0.24009	0.02214		0.23897	-0.00558			0.11973	0.72472		0.09556	1.41189		0.76444	1.95726
0.24101	0.000171902		0.44094	0.000246897			0.24278	-0.00153		0.2444	-0.00251			0.24278	-0.00153		0.24109	0.02218		0.23997	-0.00527			0.12112	0.72298		0.09667	1.41124		0.77333	1.95185
0.24199	0.000184106		0.44183	0.000191461			0.24373	-0.00531		0.24563	-0.00132			0.24373	-0.00531		0.24206	-0.03101		0.24097	-0.00498			0.12251	0.72142		0.09778	1.41051		0.78222	1.95032
0.24315	0.000179735		0.44299	0.00010854			0.24509	-0.00652		0.24711	-0.00076822			0.24509	-0.00652		0.24289	-0.04377		0.24198	-0.01316			0.1239	0.72065		0.09889	1.40551		0.79111	1.95573
0.24391	0.000182562		0.44383	0.000132256			0.24585	-0.00666		0.24817	-0.000432824			0.24585	-0.00666		0.24397	-0.03757		0.24296	-0.01541			0.12528	0.71899		0.1	1.41288		0.8	1.94512
0.24485	0.000182762		0.44492	0.000145172			0.24699	-0.00659		0.24889	-0.000202306			0.24699	-0.00659		0.24495	-0.03368		0.24395	-0.01282			0.12667	0.71741		0.10111	1.40455		0.80889	1.94283
0.24582	0.000186804		0.44583	0.000150827			0.24812	-0.00646		0.2498	-4.21902e-05			0.24812	-0.00646		0.24591	-0.03074		0.24494	-0.01154			0.12806	0.71599		0.10222	1.40168		0.81778	1.9505
0.24689	0.000183676		0.44679	0.000156548			0.24888	-0.0063		0.25088	0.000122701			0.24888	-0.0063		0.24707	-0.02863		0.24597	-0.01071			0.12945	0.7149		0.10333	1.40402		0.82667	1.9472
0.24797	0.000190093		0.4478	0.00016047			0.24992	-0.00613		0.25196	0.000224631			0.24992	-0.00613		0.24778	-0.02677		0.24695	-0.0101			0.13084	0.71341		0.10444	1.40895		0.83556	1.93552
0.24902	0.000183335		0.44872	0.000162621			0.25119	-0.00594		0.25259	0.000308247			0.25119	-0.00594		0.2491	-0.02535		0.24797	-0.00959			0.13223	0.71277		0.10556	1.40639		0.84444	1.95154
0.24989	0.000188785		0.45003	0.000165444			0.25211	-0.00576		0.25395	0.0119			0.25211	-0.00576		0.25028	-0.02406		0.24896	-0.00919			0.13362	0.71077		0.10667	1.40532		0.85333	1.94925
0.25094	0.000192542		0.45082	0.000168533			0.25261	-0.00561		0.25489	0.01642			0.25261	-0.00561		0.25105	-0.02301		0.24995	-0.00884			0.13501	0.71004		0.10778	1.40058		0.86222	1.9446
0.25186	0.000155102		0.45189	0.000172182			0.25447	-0.00546		0.25654	0.01166			0.25447	-0.00546		0.25202	-0.022		0.25097	-0.00848			0.1364	0.70874		0.10889	1.40597		0.87111	1.96208
0.25316	0.000203382		0.45286	0.000174279			0.25553	-0.00143		0.25699	0.01035			0.25553	-0.00143		0.25319	-0.02116		0.25196	-0.00819			0.13778	0.70722		0.11	1.40214		0.88	1.94446
0.254	0.000197009		0.45387	0.000248615			0.25675	0.00152		0.25798	0.00974			0.25675	0.00152		0.25391	0.06022		0.25296	-0.00791			0.13917	0.7059		0.11111	1.39974		0.88889	1.94807
0.25494	0.000197052		0.45479	0.000340014			0.25766	0.00162		0.25876	0.00936			0.25766	0.00162		0.2553	0.0726		0.25391	0.00698			0.14056	0.70461		0.11222	1.40008		0.89778	1.93361
0.25606	0.000201291		0.45585	0.000308726			0.25881	0.00161		0.25996	0.00923			0.25881	0.00161		0.25616	0.06503		0.25509	0.00621			0.14195	0.70306		0.11333	1.39488		0.90667	1.94654
0.25697	0.000198861		0.45693	0.000291593			0.25982	0.00166		0.26111	0.00926			0.25982	0.00166		0.25728	0.06065		0.25638	0.0044			0.14334	0.70203		0.11444	1.39832		0.91556	1.93378
0.25803	0.000202392		0.45777	0.000281716			0.26075	0.00169		0.2623	0.00925			0.26075	0.00169		0.25814	0.05785		0.25756	0.00424			0.14473	0.70183		0.11556	1.3992		0.92444	1.93916
0.25883	0.000202665		0.45889	0.000279414			0.26187	0.00176		0.26316	0.00922			0.26187	0.00176		0.2592	0.05637		0.25855	0.00429			0.14612	0.70008		0.11667	1.39928		0.93333	1.9453
0.26	0.000204898		0.45997	0.000273491			0.26292	0.00193		0.26407	0.00924			0.26292	0.00193		0.26025	0.05529		0.25955	0.00436			0.14751	0.69913		0.11778	1.40478		0.94222	1.93049
0.26093	0.000204388		0.46092	0.000270301			0.26402	0.00203		0.265	0.00921			0.26402	0.00203		0.2614	0.05473		0.26056	0.0047			0.1489	0.69827		0.11889	1.39966		0.95111	1.9436
0.26195	0.000208797		0.46194	0.000265649			0.265	0.00213		0.26619	-0.01145			0.265	0.00213		0.26234	0.05448		0.26156	0.005			0.15028	0.69633		0.12	1.39886		0.96	1.94717
0.26295	0.000202262		0.46284	0.00026393			0.26614	0.00227		0.2676	-0.00506			0.26614	0.00227		0.2636	0.05423		0.26256	0.00536			0.15167	0.69574		0.12111	1.39538		0.96889	1.94928
0.26394	0.000252284		0.46383	0.000262341			0.26705	-0.000299993		0.26876	-0.00244			0.26705	-0.000299993		0.26432	0.05396		0.26356	0.00566			0.15306	0.69535		0.12222	1.39824		0.97778	1.93958
0.26499	0.000189545		0.46504	0.000264715			0.26848	-0.00536		0.26989	-0.00126			0.26848	-0.00536		0.26565	0.0053		0.26456	0.00612			0.15445	0.69387		0.12333	1.40505		0.98667	1.93257
0.26585	0.0002073		0.46581	0.000190601			0.26971	-0.0045		0.27107	-0.000806517			0.26971	-0.0045		0.26697	-0.05696		0.2656	-0.00107			0.15584	0.69294		0.12444	1.40253		0.99556	1.92723
0.26714	0.000205626		0.46695	0.000120538			0.27054	-0.00411		0.27188	-0.000480716			0.27054	-0.00411		0.26809	-0.04335		0.26669	-0.02077			0.15723	0.69185		0.12556	1.39737		1.00444	1.92435
0.26791	0.000206784		0.46785	0.000140634			0.27165	-0.00379		0.27306	-0.000210258			0.27165	-0.00379		0.26913	-0.03668		0.26801	-0.01341			0.15862	0.6911		0.12667	1.39748		1.01333	1.91218
0.26885	0.000204222		0.46883	0.000152554			0.27221	-0.00348		0.27424	-4.81486e-05			0.27221	-0.00348		0.27014	-0.03277		0.26916	-0.01073			0.16001	0.69002		0.12778	1.39706		1.02222	1.91686
0.26989	0.000206723		0.46998	0.000156048			0.27335	-0.0032		0.27497	0.000110079			0.27335	-0.0032		0.2712	-0.02975		0.27016	-0.0094			0.1614	0.68915		0.12889	1.39056		1.03111	1.91173
0.27086	0.000204735		0.47091	0.000162125			0.27457	-0.00298		0.27596	0.000237632			0.27457	-0.00298		0.27205	-0.02737		0.27115	-0.00843			0.16278	0.68882		0.13	1.39477		1.04	1.90088
0.27212	0.000210085		0.47189	0.000166398			0.27559	-0.00277		0.27722	0.000324436			0.27559	-0.00277		0.27326	-0.02536		0.27214	-0.0077			0.16417	0.6872		0.13111	1.39962		1.04889	1.91166
0.27293	0.000208064		0.4728	0.000170374			0.27653	-0.00257		0.27825	0.02311			0.27653	-0.00257		0.27432	-0.02374		0.27317	-0.00709			0.16556	0.68586		0.13222	1.38953		1.05778	1.9117
0.27395	0.000213174		0.47398	0.000170712			0.27721	-0.00241		0.27947	0.01861			0.27721	-0.00241		0.27536	-0.02231		0.27415	-0.00662			0.16695	0.68553		0.13333	1.39442		1.06667	1.8997
0.27502	0.00020747		0.47487	0.000175842			0.27841	0.00293		0.28069	0.01515			0.27841	0.00293		0.2765	-0.02109		0.27516	-0.00621			0.16834	0.68439		0.13444	1.39584		1.07556	1.90213
0.27602	0.00016678		0.47592	0.000173216			0.27972	0.01226		0.28206	0.01418			0.27972	0.01226		0.27722	-0.0138		0.27618	-0.00585			0.16973	0.6829		0.13556	1.39943		1.08444	1.89395
0.2769	0.000227571		0.47687	0.000175719			0.28076	0.01011		0.28289	0.01386			0.28076	0.01011		0.27837	0.14111		0.27718	-0.00555			0.17112	0.68131		0.13667	1.39706		1.09333	1.88056
0.27782	0.000219498		0.47796	0.000279647			0.28155	0.00924		0.28392	0.01366			0.28155	0.00924		0.27967	0.12041		0.27829	0.03364			0.17251	0.68112		0.13778	1.38338		1.10222	1.90324
0.27903	0.000215149		0.47887	0.00035266			0.28274	0.00869		0.28495	0.01362			0.28274	0.00869		0.28041	0.10747		0.27963	0.02302			0.1739	0.67953		0.13889	1.39588		1.11111	1.89953
0.28012	0.000222051		0.47984	0.000320188			0.28409	0.00832		0.28568	0.01351			0.28409	0.00832		0.28167	0.10075		0.28078	0.02177			0.17528	0.67911		0.14	1.394		1.12	1.90334
0.2811	0.00021714		0.48085	0.000307307			0.28478	0.0081		0.28682	0.01359			0.28478	0.0081		0.28254	0.09775		0.28177	0.02149			0.17667	0.67774		0.14111	1.39194		1.12889	1.88386
0.28198	0.000219691		0.4821	0.000295432			0.28565	0.00792		0.28793	0.01363			0.28565	0.00792		0.28338	0.09547		0.28278	0.02184			0.17806	0.67655		0.14222	1.38678		1.13778	1.88036
0.28285	0.000220711		0.48287	0.00029043			0.28682	0.00778		0.28884	0.01367			0.28682	0.00778		0.28469	0.09377		0.28377	0.02219			0.17945	0.67573		0.14333	1.39438		1.14667	1.88025
0.28402	0.000221648		0.48392	0.00028265			0.28764	0.00771		0.29062	-0.00293			0.28764	0.00771		0.28545	0.09252		0.28478	0.0226			0.18084	0.67455		0.14444	1.39072		1.15556	1.86427
0.28521	0.000218395		0.48468	0.000283177			0.28863	0.00767		0.291	-0.00683			0.28863	0.00767		0.28664	0.09174		0.28576	0.02308			0.18223	0.67355		0.14556	1.39033		1.16444	1.86437
0.28589	0.000220848		0.48576	0.000276751			0.28966	0.00768		0.29263	-0.0033			0.28966	0.00768		0.28733	0.09095		0.28675	0.02359			0.18362	0.67291		0.14667	1.3859		1.17333	1.88677
0.28684	0.000220661		0.48696	0.000275458			0.29068	0.00201		0.29375	-0.00211			0.29068	0.00201		0.28861	0.0912		0.28778	0.02444			0.18501	0.67176		0.14778	1.38976		1.18222	1.87155
0.28794	0.000273425		0.48785	0.000274605			0.29193	-0.00678		0.29461	-0.00118			0.29193	-0.00678		0.28951	0.02186		0.28876	0.0253			0.1864	0.67075		0.14889	1.3914		1.19111	1.87533
0.28895	0.000210253		0.48892	0.000273803			0.29302	-0.00513		0.2958	-0.000769837			0.29302	-0.00513		0.2907	-0.07685		0.28984	-0.0116			0.18778	0.66961		0.15	1.3828		1.2	1.97706
0.29005	0.00021481		0.48988	0.000181233			0.29403	-0.00372		0.29679	-0.000487492			0.29403	-0.00372		0.29118	-0.05922		0.2909	-0.02803			0.18917	0.6694		0.15111	1.38292		1.20889	1.98014
0.29112	0.000214434		0.49089	0.00012223			0.29537	-0.00308		0.29786	-0.000254481			0.29537	-0.00308		0.29284	-0.04723		0.29219	-0.01869			0.19056	0.6683		0.15222	1.38938		1.21778	1.96274
0.29203	0.000216061		0.49183	0.000140935			0.29598	-0.00258		0.29873	-7.95795e-05			0.29598	-0.00258		0.29352	-0.04116		0.29336	-0.01472			0.19195	0.66756		0.15333	1.38781		1.22667	1.96201
0.29282	0.00021606		0.49298	0.000151204			0.29718	-0.0022		0.29973	6.2429e-05			0.29718	-0.0022		0.29468	-0.03672		0.29436	-0.01248			0.19334	0.6665		0.15444	1.38586		1.23556	1.94294
0.294	0.000218087		0.49391	0.000156945			0.29808	-0.00185		0.30084	0.000186635			0.29808	-0.00185		0.29573	-0.03316		0.29534	-0.01083			0.19473	0.66597		0.15556	1.38624		1.24444	1.93354
0.29483	0.000211091		0.49495	0.000161858			0.29928	-0.00153		0.30219	0.01851			0.29928	-0.00153		0.29669	-0.03035		0.29636	-0.00957			0.19612	0.6651		0.15667	1.39347		1.25333	1.94776
0.29591	0.000218647		0.49598	0.000165103			0.29994	-0.00129		0.3036	0.02462			0.29994	-0.00129		0.29768	-0.02794		0.29735	-0.00854			0.19751	0.66458		0.15778	1.38326		1.26222	1.94623
0.29692	0.000217506		0.49686	0.000170771			0.30108	-0.00111		0.30471	0.02145			0.30108	-0.00111		0.29893	-0.02597		0.29836	-0.0077			0.1989	0.66401		0.15889	1.38426		1.27111	1.93604
0.29806	0.000220197		0.4979	0.000170481			0.30216	-0.000916084		0.3056	0.02043			0.30216	-0.000916084		0.2998	-0.02418		0.29937	-0.007			0.20028	0.66316		0.16	1.38624		1.28	1.9394
0.29923	0.000219533		0.49886	0.000176786			0.30316	0.02336		0.30661	0.01998			0.30316	0.02336		0.30077	-0.02271		0.30038	-0.00641			0.20167	0.66255		0.16111	1.38598		1.28889	1.90837
0.29997	0.000182758		0.4999	0.000175274			0.30422	0.01853		0.30772	0.01993			0.30422	0.01853		0.30173	0.16247		0.30111	0.01094			0.20306	0.66127		0.16222	1.38406		1.29778	1.93233
0.30091	0.000227347		0.50084	0.000179173			0.3052	0.01634		0.30864	0.01992			0.3052	0.01634		0.30294	0.18676		0.30265	0.06061			0.20445	0.66024		0.16333	1.3807		1.30667	1.91884
0.30194	0.00023317		0.50193	0.000303889			0.30665	0.01508		0.30947	0.01966			0.30665	0.01508		0.30408	0.16544		0.30366	0.0544			0.20584	0.65959		0.16444	1.38429		1.31556	1.90816
0.30285	0.000228276		0.50265	0.000362145			0.3073	0.01421		0.31056	0.01953			0.3073	0.01421		0.30503	0.15402		0.30466	0.05231			0.20723	0.65957		0.16556	1.37783		1.32444	1.91607
0.3041	0.000231343		0.50389	0.00033411			0.30834	0.0136		0.31185	0.01964			0.30834	0.0136		0.30623	0.14737		0.30566	0.05149			0.20862	0.65866		0.16667	1.38953		1.33333	1.90785
0.30507	0.000227586		0.50488	0.000316161			0.30927	0.01313		0.31275	0.0198			0.30927	0.01313		0.30706	0.1439		0.30665	0.05153			0.21001	0.6581		0.16778	1.38548		1.34222	1.91541
0.30589	0.000231132		0.506	0.000303014			0.31067	0.01271		0.31414	0.00345			0.31067	0.01271		0.30789	0.14152		0.30766	0.05184			0.2114	0.65768		0.16889	1.3851		1.35111	1.91024
0.30666	0.000230939		0.50691	0.000299303			0.31144	0.01247		0.31522	-0.00919			0.31144	0.01247		0.30893	0.13989		0.30864	0.05232			0.21278	0.65653		0.17	1.3791		1.36	1.90307
0.30801	0.000230157		0.50776	0.000293381			0.3122	0.01226		0.31622	-0.00432			0.3122	0.01226		0.31018	0.13836		0.30963	0.05316			0.21417	0.65602		0.17111	1.38536		1.36889	1.89454
0.30918	0.000228499		0.5089	0.000290646			0.31319	0.0121		0.31768	-0.00281			0.31319	0.0121		0.31096	0.1381		0.31064	0.05371			0.21556	0.65601		0.17222	1.38945		1.37778	1.89457
0.30998	0.000233161		0.50996	0.000286843			0.31455	0.00934		0.31872	-0.00168			0.31455	0.00934		0.31205	0.13774		0.31164	0.05452			0.21695	0.65484		0.17333	1.38517		1.38667	1.88854
0.31106	0.000228663		0.51095	0.000284742			0.31502	-0.00998		0.32001	-0.00118			0.31502	-0.00998		0.31305	0.12774		0.31264	0.05551			0.21834	0.65425		0.17444	1.3825		1.39556	1.891
0.31193	0.000272083		0.51169	0.000281881			0.31634	-0.00667		0.32068	-0.000836164			0.31634	-0.00667		0.31391	-0.10492		0.31364	-0.00617			0.21973	0.65323		0.17556	1.37783		1.40444	1.88958
0.31296	0.000228699		0.51289	0.000282609			0.31763	-0.00507		0.32175	-0.000567963			0.31763	-0.00507		0.31493	-0.07973		0.31465	-0.04727			0.22112	0.65253		0.17667	1.37684		1.41333	1.88129
0.31407	0.000222875		0.51384	0.000168036			0.31858	-0.0039		0.32266	-0.000349375			0.31858	-0.0039		0.31618	-0.0657		0.31581	-0.03268			0.22251	0.65165		0.17778	1.37768		1.42222	1.86763
0.31488	0.000221675		0.51494	0.000119792			0.3197	-0.00277		0.32376	-0.000183116			0.3197	-0.00277		0.3172	-0.05634		0.31696	-0.02539			0.2239	0.65273		0.17889	1.38135		1.43111	1.86791
0.31593	0.000222688		0.51579	0.000138601			0.32058	-0.00224		0.32446	-4.18903e-05			0.32058	-0.00224		0.31818	-0.04883		0.31796	-0.02135			0.22528	0.6515		0.18	1.38242		1.44	1.86767
0.31701	0.00022014		0.51696	0.000150602			0.322	-0.00181		0.32535	0.01801			0.322	-0.00181		0.31928	-0.04303		0.31897	-0.01838			0.22667	0.65005		0.18111	1.38105		1.44889	1.86794
0.31789	0.000221711		0.51781	0.000156808			0.3226	-0.00145		0.32726	0.03495			0.3226	-0.00145		0.32055	-0.03906		0.31996	-0.01608			0.22806	0.64905		0.18222	1.38326		1.45778	1.85539
0.31879	0.000221608		0.51885	0.000161398			0.32347	-0.00113		0.32824	0.0304			0.32347	-0.00113		0.32152	-0.03575		0.32096	-0.01428			0.22945	0.64792		0.18333	1.37711		1.46667	1.86607
0.32006	0.000226466		0.51993	0.000167942			0.32481	-0.000842128		0.32939	0.02887			0.32481	-0.000842128		0.3222	-0.03294		0.32195	-0.01276			0.23084	0.64717		0.18444	1.37203		1.47556	1.86628
0.32104	0.000220601		0.52096	0.000170098			0.32588	-0.000623036		0.33006	0.02803			0.32588	-0.000623036		0.32322	-0.03056		0.32295	-0.0115			0.23223	0.64685		0.18556	1.37577		1.48444	1.86999
0.32218	0.000225395		0.52173	0.000170117			0.32688	0.02192		0.33118	0.02766			0.32688	0.02192		0.32448	-0.02845		0.32396	-0.01045			0.23362	0.64575		0.18667	1.37967		1.49333	1.86201
0.32296	0.000222135		0.52288	0.000173619			0.32848	0.02334		0.3322	0.02745			0.32848	0.02334		0.32505	0.13397		0.32496	-0.00951			0.23501	0.64535		0.18778	1.38005		1.50222	1.85626
0.32394	0.000204063		0.52393	0.000174571			0.3296	0.02073		0.33336	0.02751			0.3296	0.02073		0.32672	0.26746		0.32583	0.09303			0.2364	0.6446		0.18889	1.37497		1.51111	1.83705
0.32492	0.000230955		0.52499	0.000176921			0.33063	0.01906		0.33423	0.02755			0.33063	0.01906		0.32781	0.23731		0.32727	0.10607			0.23778	0.64373		0.19	1.38051		1.52	1.83424
0.32589	0.000239318		0.52596	0.000335857			0.33157	0.01789		0.33559	0.02757			0.33157	0.01789		0.32871	0.22114		0.32826	0.09991			0.23917	0.64341		0.19111	1.38261		1.52889	1.83833
0.32685	0.000236636		0.527	0.000375981			0.33281	0.01706		0.33648	0.02753			0.33281	0.01706		0.32977	0.21226		0.32925	0.0976			0.24056	0.64233		0.19222	1.37118		1.53778	1.83064
0.32813	0.000241934		0.5278	0.00034399			0.33355	0.01633		0.33733	0.0276			0.33355	0.01633		0.33079	0.2072		0.33025	0.09627			0.24195	0.64105		0.19333	1.38116		1.54667	1.83292
0.32927	0.000236589		0.52884	0.000329707			0.33446	0.01572		0.33826	-0.02938			0.33446	0.01572		0.33182	0.20328		0.33125	0.09513			0.24334	0.6401		0.19444	1.37791		1.55556	1.8132
0.33002	0.000237937		0.52985	0.000317038			0.33547	0.01529		0.33953	-0.00848			0.33547	0.01529		0.33288	0.19914		0.33224	0.09491			0.24473	0.63951		0.19556	1.37799		1.56444	1.81441
0.33094	0.000235308		0.53099	0.000309691			0.33679	0.01487		0.3404	-0.00446			0.33679	0.01487		0.33365	0.19696		0.33325	0.0937			0.24612	0.63868		0.19667	1.37871		1.57333	1.81996
0.33194	0.000237245		0.53184	0.000301841			0.33755	0.01463		0.34158	-0.00305			0.33755	0.01463		0.33456	0.19666		0.33426	0.09404			0.24751	0.63852		0.19778	1.37871		1.58222	1.80432
0.33296	0.000235569		0.53285	0.000298928			0.33869	0.00184		0.3431	-0.00221			0.33869	0.00184		0.33568	0.19449		0.33526	0.09477			0.2489	0.63807		0.19889	1.3786		1.59111	1.80654
0.33397	0.00023893		0.53384	0.000295197			0.33947	-0.0101		0.34385	-0.0014			0.33947	-0.0101		0.33689	0.19348		0.33625	0.09524			0.25028	0.63771		0.2	1.37199		1.6	1.81115
0.33509	0.000234138		0.53511	0.000293924			0.34071	-0.00703		0.34473	-0.00104			0.34071	-0.00703		0.33796	-0.05179		0.33731	0.07619			0.25167	0.63719		0.20111	1.3695		1.60889	1.7944
0.33592	0.000259757		0.53605	0.000293215			0.3414	-0.00546		0.3458	-0.000769733			0.3414	-0.00546		0.33857	-0.10317		0.33825	-0.08409			0.25306	0.63626		0.20222	1.37596		1.61778	1.78404
0.33686	0.000220811		0.53693	0.000292109			0.34259	-0.00431		0.34686	-0.000537522			0.34259	-0.00431		0.33962	-0.08565		0.33926	-0.05683			0.25445	0.63576		0.20333	1.36683		1.62667	1.78958
0.33816	0.000226968		0.53788	0.000148887			0.34373	-0.0031		0.34788	-0.000360382			0.34373	-0.0031		0.34076	-0.07406		0.34025	-0.04465			0.25584	0.63503		0.20444	1.37233		1.63556	1.77932
0.33887	0.00022397		0.53879	0.000114932			0.34491	-0.00254		0.34894	-0.000211647			0.34491	-0.00254		0.34153	-0.0655		0.34125	-0.03698			0.25723	0.63487		0.20556	1.36912		1.64444	1.79825
0.33983	0.000225433		0.53984	0.00013498			0.34604	-0.00207		0.35012	0.03327			0.34604	-0.00207		0.34265	-0.05879		0.34239	-0.03095			0.25862	0.63418		0.20667	1.36977		1.65333	1.7944
0.34104	0.000221674		0.54098	0.000147827			0.34679	-0.00168		0.35124	0.04384			0.34679	-0.00168		0.34374	-0.05269		0.34353	-0.02639			0.26001	0.63326		0.20778	1.3729		1.66222	1.77221
0.34193	0.000227235		0.54189	0.000154302			0.34757	-0.00136		0.35232	0.04011			0.34757	-0.00136		0.34504	-0.04767		0.34454	-0.02337			0.2614	0.63369		0.20889	1.37818		1.67111	1.77464
0.34297	0.00022348		0.54276	0.000161316			0.34915	-0.00106		0.35356	0.03882			0.34915	-0.00106		0.34602	-0.04392		0.34553	-0.0209			0.26278	0.63295		0.21	1.36197		1.68	1.78057
0.34413	0.000230987		0.54388	0.000165508			0.3497	-0.000774363		0.35453	0.03815			0.3497	-0.000774363		0.34714	-0.04074		0.34655	-0.01882			0.26417	0.63197		0.21111	1.37271		1.68889	1.77312
0.34504	0.000224704		0.54482	0.000167555			0.35103	0.04013		0.3555	0.03756			0.35103	0.04013		0.34786	-0.03788		0.34753	-0.01707			0.26556	0.63172		0.21222	1.3679		1.69778	1.76604
0.34584	0.000227621		0.54577	0.000168634			0.35222	0.02791		0.35637	0.0372			0.35222	0.02791		0.34873	0.04928		0.34853	-0.01559			0.26695	0.631		0.21333	1.3692		1.70667	1.76552
0.34692	0.000225104		0.54689	0.000171651			0.35281	0.02371		0.35732	0.03715			0.35281	0.02371		0.35027	0.35649		0.3495	0.09889			0.26834	0.63026		0.21444	1.36687		1.71556	1.76538
0.34805	0.000215582		0.548	0.000172673			0.35425	0.02138		0.3585	0.03717			0.35425	0.02138		0.35133	0.31719		0.35084	0.17804			0.26973	0.6299		0.21556	1.37145		1.72444	1.76885
0.34915	0.000246559		0.54889	0.000175729			0.35509	0.01985		0.35933	0.03705			0.35509	0.01985		0.35231	0.29652		0.35183	0.16378			0.27112	0.6298		0.21667	1.36966		1.73333	1.76292
0.34997	0.000248858		0.54991	0.000362634			0.35612	0.01871		0.36053	0.03726			0.35612	0.01871		0.3532	0.28288		0.35282	0.15572			0.27251	0.62895		0.21778	1.37061		1.74222	1.76046
0.35093	0.000243901		0.55099	0.000386876			0.35727	0.01785		0.36128	0.02512			0.35727	0.01785		0.35433	0.27365		0.35383	0.15121			0.2739	0.62893		0.21889	1.36641		1.75111	1.75197
0.35213	0.000245914		0.55186	0.00035645			0.35818	0.01705		0.36261	-0.0226			0.35818	0.01705		0.35536	0.26593		0.35482	0.14885			0.27528	0.62826		0.22	1.36232		1.76	1.76667
0.35316	0.000242371		0.55277	0.000336088			0.35912	0.01637		0.36346	-0.00781			0.35912	0.01637		0.35632	0.25852		0.35584	0.14687			0.27667	0.6281		0.22111	1.3661		1.76889	1.74628
0.35398	0.000243978		0.55381	0.000324514			0.36031	0.01583		0.36487	-0.00441			0.36031	0.01583		0.3573	0.254		0.35684	0.14588			0.27806	0.62744		0.22222	1.37294		1.77778	1.74552
0.3551	0.000242723		0.55491	0.000323917			0.36133	0.0153		0.36584	-0.00312			0.36133	0.0153		0.35829	0.2508		0.35784	0.14567			0.27945	0.62681		0.22333	1.36568		1.78667	1.73217
0.35597	0.000242637		0.55582	0.000314052			0.36249	0.01225		0.3668	-0.00229			0.36249	0.01225		0.35945	0.24585		0.35882	0.14545			0.28084	0.62555		0.22444	1.36801		1.79556	1.79232
0.35673	0.000240978		0.55688	0.000310643			0.36304	-0.01207		0.36797	-0.0015			0.36304	-0.01207		0.36012	0.24226		0.35984	0.14581			0.28223	0.62503		0.22556	1.364		1.80444	1.79368
0.35804	0.000245699		0.55779	0.000306243			0.36424	-0.00787		0.36902	-0.00113			0.36424	-0.00787		0.36117	0.08253		0.36084	0.14644			0.28362	0.62502		0.22667	1.37023		1.81333	1.78844
0.35888	0.000241737		0.55893	0.000303471			0.36532	-0.00607		0.37014	-0.000854302			0.36532	-0.00607		0.36223	-0.13186		0.36191	-0.0862			0.28501	0.6238		0.22778	1.36515		1.82222	1.78248
0.36001	0.000257921		0.55985	0.000302018			0.36647	-0.00488		0.37108	-0.000634285			0.36647	-0.00488		0.36336	-0.10841		0.36283	-0.08704			0.2864	0.62311		0.22889	1.36633		1.83111	1.79569
0.36089	0.000215893		0.56101	0.000299446			0.36748	-0.00355		0.37209	-0.000439345			0.36748	-0.00355		0.36445	-0.09404		0.36384	-0.0677			0.28778	0.62323		0.23	1.3635		1.84	1.78958
0.36208	0.000225328		0.56194	0.000135858			0.36863	-0.00295		0.37324	-0.000285287			0.36863	-0.00295		0.36518	-0.08352		0.36484	-0.05585			0.28917	0.62176		0.23111	1.36415		1.84889	1.78657
0.36265	0.000224913		0.56294	0.000114457			0.36959	-0.00247		0.37414	0.05356			0.36959	-0.00247		0.36626	-0.07541		0.36584	-0.04748			0.29056	0.62203		0.23222	1.36258		1.85778	1.77332
0.36408	0.000228923		0.56395	0.000132735			0.37053	-0.00207		0.37573	0.05441			0.37053	-0.00207		0.3672	-0.0687		0.36683	-0.04115			0.29195	0.62136		0.23333	1.36602		1.86667	1.77814
0.36505	0.000225201		0.56508	0.000145058			0.37165	-0.00173		0.37673	0.05124			0.37165	-0.00173		0.3683	-0.06318		0.36787	-0.03617			0.29334	0.62057		0.23444	1.36679		1.87556	1.76726
0.36599	0.000228485		0.56602	0.00015356			0.37257	-0.0014		0.37762	0.05015			0.37257	-0.0014		0.36933	-0.05839		0.369	-0.03178			0.29473	0.62009		0.23556	1.3658		1.88444	1.76878
0.36696	0.000224803		0.56694	0.000156623			0.37341	-0.00115		0.37861	0.0493			0.37341	-0.00115		0.37043	-0.05375		0.37015	-0.02806			0.29612	0.61942		0.23667	1.3687		1.89333	1.76767
0.368	0.000229165		0.56787	0.000166557			0.37477	0.03362		0.3795	0.0486			0.37477	0.03362		0.37151	-0.04978		0.37114	-0.02542			0.29751	0.61886		0.23778	1.36534		1.90222	1.77419
0.3691	0.000228382		0.56895	0.000166736			0.376	0.03032		0.38081	0.04837			0.376	0.03032		0.37288	-0.04662		0.37215	-0.02315			0.2989	0.61832		0.23889	1.36404		1.91111	1.76646
0.36988	0.000227095		0.5701	0.000166787			0.37692	0.0242		0.38151	0.0482			0.37692	0.0242		0.37317	0.32564		0.37321	0.06361			0.30028	0.618		0.24	1.35861		1.92	1.76791
0.37085	0.000226024		0.57113	0.000173266			0.37804	0.02132		0.38241	0.04818			0.37804	0.02132		0.37492	0.39289		0.37445	0.27154			0.30167	0.61736		0.24111	1.36476		1.92889	1.74555
0.37183	0.000222901		0.57193	0.000170642			0.37896	0.01945		0.38342	0.04808			0.37896	0.01945		0.37585	0.36352		0.37544	0.24251			0.30306	0.61663		0.24222	1.34993		1.93778	1.76219
0.37291	0.000257649		0.57292	0.000175198			0.37982	0.01809		0.3847	0.04828			0.37982	0.01809		0.37679	0.34303		0.37647	0.22729			0.30445	0.61623		0.24333	1.35815		1.94667	1.7554
0.37404	0.000253065		0.57395	0.000390686			0.38074	0.0171		0.38566	0.00863			0.38074	0.0171		0.37794	0.32849		0.37746	0.21861			0.30584	0.61571		0.24444	1.35666		1.95556	1.75436
0.37495	0.000247105		0.57479	0.000401119			0.38191	0.01625		0.38658	-0.01581			0.38191	0.01625		0.37906	0.31671		0.37844	0.21433			0.30723	0.61504		0.24556	1.36094		1.96444	1.75633
0.37594	0.000253207		0.57592	0.000369849			0.3828	0.01551		0.38787	-0.00693			0.3828	0.01551		0.37976	0.30636		0.37947	0.213			0.30862	0.61483		0.24667	1.36327		1.97333	1.76299
0.3769	0.00024576		0.57693	0.000350482			0.3838	0.01492		0.38896	-0.00411			0.3838	0.01492		0.38111	0.29764		0.38047	0.21072			0.31001	0.61412		0.24778	1.36289		1.98222	1.75859
0.37791	0.000246023		0.57781	0.000338802			0.38482	0.01444		0.38995	-0.00294			0.38482	0.01444		0.38203	0.29172		0.38145	0.2109			0.3114	0.61338		0.24889	1.35441		1.99111	1.76864
0.37889	0.000245493		0.57898	0.000332763			0.3858	0.01396		0.39128	-0.00216			0.3858	0.01396		0.38287	0.28546		0.38245	0.21174			0.31278	0.61286		0.25	1.35911		2	1.75065
0.38016	0.000246348		0.57991	0.000327633			0.38679	-0.00771		0.3923	-0.00143			0.38679	-0.00771		0.38413	0.27865		0.38345	0.21042			0.31417	0.61258		0.25111	1.35483		2.00889	1.75481
0.38098	0.000242864		0.58094	0.000321689			0.3877	-0.00762		0.39301	-0.00108			0.3877	-0.00762		0.38493	0.24667		0.38445	0.21246			0.31556	0.61236		0.25222	1.35028		2.01778	1.75269
0.38198	0.000248505		0.58181	0.000318108			0.38883	-0.00574		0.39419	-0.000805399			0.38883	-0.00574		0.38596	-0.17792		0.38563	-0.00825			0.31695	0.61161		0.25333	1.36148		2.02667	1.76067
0.38317	0.000244636		0.58293	0.000316995			0.39011	-0.0046		0.39509	-0.000592215			0.39011	-0.0046		0.38686	-0.14198		0.38691	-0.09807			0.31834	0.61104		0.25444	1.3536		2.03556	1.74583
0.38396	0.00026342		0.58393	0.000315342			0.39106	-0.00331		0.39634	-0.000404179			0.39106	-0.00331		0.38788	-0.12105		0.38805	-0.0765			0.31973	0.61028		0.25556	1.3502		2.04444	1.75124
0.38482	0.000217488		0.58486	0.000315544			0.39221	-0.00274		0.39766	0.02826			0.39221	-0.00274		0.38868	-0.10644		0.38905	-0.06457			0.32112	0.6097		0.25667	1.35269		2.05333	1.75841
0.386	0.000223894		0.58598	0.000119118			0.39322	-0.00231		0.39886	0.07504			0.39322	-0.00231		0.38973	-0.09536		0.39004	-0.05577			0.32251	0.60944		0.25778	1.35945		2.06222	1.73179
0.38694	0.00022361		0.58684	0.000115323			0.39407	-0.00194		0.39994	0.06673			0.39407	-0.00194		0.39078	-0.08654		0.39103	-0.04894			0.3239	0.60886		0.25889	1.35265		2.07111	1.74746
0.38797	0.00022447		0.58797	0.000131901			0.39515	-0.0016		0.40072	0.06405			0.39515	-0.0016		0.3917	-0.07919		0.39203	-0.04343			0.32528	0.60863		0.26	1.35926		2.08	1.73085
0.389	0.000226103		0.58889	0.00014465			0.39629	-0.00132		0.40163	0.0625			0.39629	-0.00132		0.39299	-0.07307		0.39303	-0.03887			0.32667	0.60836		0.26111	1.36052		2.08889	1.73945
0.38987	0.000229404		0.5899	0.000150598			0.39703	-0.00107		0.403	0.06193			0.39703	-0.00107		0.39385	-0.06774		0.39418	-0.03458			0.32806	0.60758		0.26222	1.35578		2.09778	1.73068
0.39085	0.000227724		0.59087	0.000158059			0.3975	0.016		0.4041	0.06147			0.3975	0.016		0.39512	-0.06317		0.39533	-0.03107			0.32945	0.60718		0.26333	1.35731		2.10667	1.74385
0.39197	0.000230375		0.59177	0.000161482			0.39952	0.03186		0.40487	0.06091			0.39952	0.03186		0.39578	-0.05906		0.39635	-0.02838			0.33084	0.6069		0.26444	1.34768		2.11556	3.08493
0.39303	0.000226513		0.59281	0.000163139			0.40048	0.02281		0.40597	0.06049			0.40048	0.02281		0.39679	-0.000906976		0.39747	0.18875			0.33223	0.6061		0.26556	1.35345		2.12444	3.63565
0.39403	0.000228412		0.59391	0.000168799			0.40122	0.01957		0.40699	0.06028			0.40122	0.01957		0.39782	0.49074		0.39862	0.34645			0.33362	0.60581		0.26667	1.3549		2.13333	3.44291
0.39504	0.000225681		0.59492	0.00017145			0.40217	0.01764		0.40793	0.06			0.40217	0.01764		0.39922	0.4262		0.39961	0.31786			0.33501	0.60447		0.26778	1.34944		2.14222	3.12983
0.39597	0.000231582		0.596	0.000170338			0.40351	0.01637		0.40889	0.05986			0.40351	0.01637		0.40045	0.39265		0.40061	0.3049			0.3364	0.60399		0.26889	1.35127		2.15111	2.65208
0.39684	0.000258556		0.59684	0.000173842			0.40432	0.01535		0.40985	-0.00902			0.40432	0.01535		0.40158	0.37242		0.40162	0.29882			0.33778	0.60325		0.27	1.35689		2.16	2.46562
0.39807	0.000256369		0.59791	0.000428144			0.4053	0.01459		0.4112	-0.01053			0.4053	0.01459		0.40227	0.35645		0.40264	0.29688			0.33917	0.60336		0.27111	1.35742		2.16889	2.40262
0.39905	0.000250749		0.59892	0.000412968			0.40626	0.01394		0.41234	-0.00534			0.40626	0.01394		0.4037	0.3442		0.40363	0.29641			0.34056	0.60256		0.27222	1.35758		2.17778	2.33532
0.39986	0.000252285		0.60003	0.000385839			0.40709	0.01336		0.41347	-0.00358			0.40709	0.01336		0.40459	0.32962		0.40464	0.29569			0.34195	0.60249		0.27333	1.35762		2.18667	2.31268
0.40083	0.000251618		0.60085	0.000367082			0.40853	0.013		0.41425	-0.0025			0.40853	0.013		0.40561	0.31854		0.40564	0.29622			0.34334	0.60184		0.27444	1.35158		2.19556	2.31285
0.402	0.000251993		0.60195	0.00035292			0.40948	0.0126		0.41552	-0.00162			0.40948	0.0126		0.40647	0.30879		0.40663	0.30067			0.34473	0.60147		0.27556	1.35299		2.20444	2.33286
0.40282	0.000248859		0.60295	0.000347713			0.41053	0.00128		0.41681	-0.0012			0.41053	0.00128		0.40758	0.30273		0.40765	0.3039			0.34612	0.60099		0.27667	1.34504		2.21333	2.32412
0.40384	0.000250451		0.6038	0.000339067			0.41128	-0.0067		0.41738	-0.00088837			0.41128	-0.0067		0.40831	0.29576		0.40865	0.30558			0.34751	0.60056		0.27778	1.3507		2.22222	2.36548
0.40518	0.000247911		0.60485	0.000337385			0.41226	-0.00467		0.41837	-0.000630793			0.41226	-0.00467		0.40975	-0.11553		0.40984	-0.0645			0.3489	0.59992		0.27889	1.35001		2.23111	2.38077
0.40592	0.000250586		0.60598	0.000335293			0.41387	-0.00301		0.41941	-0.000432294			0.41387	-0.00301		0.41042	-0.1833		0.4111	-0.09109			0.35028	0.59932		0.28	1.35677		2.24	2.43361
0.4069	0.000250386		0.6068	0.000331884			0.41481	-0.0024		0.42047	-0.000259773			0.41481	-0.0024		0.4113	-0.15275		0.41223	-0.0735			0.35167	0.59864		0.28111	1.35196		2.24889	2.41756
0.40801	0.000245547		0.60791	0.000329925			0.41589	-0.00191		0.42102	0.04531			0.41589	-0.00191		0.41262	-0.13235		0.41323	-0.0633			0.35306	0.59846		0.28222	1.34703		2.25778	2.40931
0.40899	0.000222389		0.60905	0.000326916			0.41647	-0.00153		0.42312	0.08613			0.41647	-0.00153		0.41336	-0.11712		0.41424	-0.05557			0.35445	0.59759		0.28333	1.35062		2.26667	2.37179
0.40997	0.000222261		0.60996	9.95955e-05			0.41744	-0.0012		0.42383	0.0803			0.41744	-0.0012		0.41476	-0.1052		0.41524	-0.04944			0.35584	0.59746		0.28444	1.35177		2.27556	2.36483
0.41096	0.00022614		0.61092	0.000112078			0.41885	-0.000921208		0.42511	0.07739			0.41885	-0.000921208		0.41552	-0.09551		0.41625	-0.0444			0.35723	0.5971		0.28556	1.34538		2.28444	2.37426
0.41186	0.000225923		0.61198	0.000130344			0.41981	-0.000667958		0.42614	0.07586			0.41981	-0.000667958		0.41623	-0.08754		0.41725	-0.04017			0.35862	0.59633		0.28667	1.34248		2.29333	2.38195
0.41297	0.000223102		0.61286	0.000143798			0.42078	-0.000366056		0.42707	0.07469			0.42078	-0.000366056		0.4173	-0.08069		0.41826	-0.03656			0.36001	0.59625		0.28778	1.3463		2.30222	2.41607
0.41386	0.000230583		0.61401	0.000151756			0.42179	0.00867		0.42822	0.07389			0.42179	0.00867		0.41848	-0.07486		0.41943	-0.03309			0.3614	0.59561		0.28889	1.34833		2.31111	2.45702
0.41478	0.0002243		0.61499	0.000155316			0.42366	0.02313		0.42884	0.07365			0.42366	0.02313		0.41935	-0.06971		0.42054	-0.03014			0.36278	0.59575		0.29	1.34634		2.32	2.45303
0.41603	0.000229286		0.61586	0.000160824			0.42434	0.01845		0.43006	0.07304			0.42434	0.01845		0.42048	-0.06518		0.42109	0.32191			0.36417	0.59468		0.29111	1.34993		2.32889	2.44495
0.4169	0.000228102		0.6169	0.00016523			0.42569	0.01636		0.43076	0.07227			0.42569	0.01636		0.42133	0.47042		0.42283	0.43178			0.36556	0.59617		0.29222	1.34928		2.33778	2.42269
0.41801	0.000227449		0.61792	0.000166827			0.42681	0.01508		0.43205	0.07182			0.42681	0.01508		0.42291	0.49308		0.42382	0.40935			0.36695	0.59648		0.29333	1.3502		2.34667	2.41292
0.41896	0.000223797		0.61899	0.000172086			0.42778	0.01416		0.43298	0.07137			0.42778	0.01416		0.42376	0.44401		0.42483	0.39854			0.36834	0.59644		0.29444	1.34389		2.35556	2.38975
0.41995	0.000255939		0.61998	0.000174446			0.42874	0.01348		0.43416	-0.02255			0.42874	0.01348		0.42523	0.41797		0.42582	0.39495			0.36973	0.59611		0.29556	1.34844		2.36444	2.42477
0.42103	0.000256809		0.62085	0.000175668			0.42963	0.01296		0.43526	-0.00763			0.42963	0.01296		0.42599	0.39686		0.42684	0.39637			0.37112	0.59548		0.29667	1.34546		2.37333	2.45553
0.42181	0.000260259		0.62206	0.000471936			0.43063	0.01258		0.43655	-0.00419			0.43063	0.01258		0.42697	0.38081		0.42784	0.3961			0.37251	0.59463		0.29778	1.34646		2.38222	2.3909
0.42285	0.000252535		0.62289	0.000433501			0.4315	0.0122		0.43754	-0.00285			0.4315	0.0122		0.42799	0.3681		0.42884	0.39835			0.3739	0.59366		0.29889	1.34366		2.39111	2.38175
0.42397	0.000256092		0.62399	0.000401585			0.43234	0.01187		0.43845	-0.00197			0.43234	0.01187		0.42908	0.35669		0.42986	0.40161			0.37528	0.5933		0.3	1.34791		2.4	2.40882
0.42474	0.000252368		0.62479	0.000385166			0.43355	0.01163		0.43967	-0.00124			0.43355	0.01163		0.43005	0.34654		0.43085	0.40393			0.37667	0.5931		0.30111	1.34474		2.40889	2.39853
0.42602	0.000254037		0.62611	0.00037122			0.43474	-0.00373		0.44074	-0.000863609			0.43474	-0.00373		0.43117	0.33889		0.43185	0.40703			0.37806	0.59266		0.30222	1.34783		2.41778	2.41565
0.42699	0.000253692		0.6269	0.000362414			0.43547	-0.00405		0.44158	-0.000586107			0.43547	-0.00405		0.43214	0.33301		0.43293	0.40188			0.37945	0.59193		0.30333	1.34363		2.42667	2.42314
0.4278	0.000252073		0.62795	0.000357564			0.43667	-0.00213		0.44274	-0.000358533			0.43667	-0.00213		0.43332	0.07945		0.43401	-0.11017			0.38084	0.5915		0.30444	1.3403		2.43556	2.42973
0.42904	0.000251164		0.62909	0.000354219			0.43784	-0.0015		0.44372	-0.000175968			0.43784	-0.0015		0.43413	-0.21634		0.43531	-0.07661			0.38223	0.59035		0.30556	1.33766		2.44444	2.40719
0.43005	0.000252745		0.63007	0.00034945			0.43879	-0.00103		0.4447	-2.55433e-05			0.43879	-0.00103		0.43549	-0.16928		0.43645	-0.06328			0.38362	0.58989		0.30667	1.34722		2.45333	2.43705
0.43096	0.000260028		0.63104	0.00034776			0.43975	-0.000670782		0.4458	0.07421			0.43975	-0.000670782		0.43661	-0.14341		0.43747	-0.05533			0.38501	0.58942		0.30778	1.34057		2.46222	2.46354
0.43209	0.000213181		0.63182	0.000343619			0.441	-0.000304247		0.44729	0.09915			0.441	-0.000304247		0.43779	-0.127		0.43847	-0.04923			0.3864	0.58907		0.30889	1.34523		2.47111	2.40355
0.4332	0.000222112		0.63279	0.000342615			0.44249	-0.000108858		0.44829	0.09395			0.44249	-0.000108858		0.43863	-0.11399		0.43944	-0.04432			0.38778	0.58832		0.31	1.33816		2.48	2.38677
0.43382	0.000222544		0.63386	8.16067e-05			0.44321	0.000172656		0.44914	0.09108			0.44321	0.000172656		0.43967	-0.10339		0.44043	-0.04023			0.38917	0.58798		0.31111	1.35066		2.48889	2.41094
0.43488	0.000222412		0.63482	0.000112834			0.44442	0.000345167		0.45059	0.0895			0.44442	0.000345167		0.44075	-0.09455		0.44146	-0.03678			0.39056	0.58719		0.31222	1.34332		2.49778	2.38188
0.43579	0.000224128		0.63579	0.000132621			0.44505	0.000512063		0.45154	0.0882			0.44505	0.000512063		0.44173	-0.08705		0.44261	-0.03352			0.39195	0.58688		0.31333	1.34026		2.50667	2.38455
0.4369	0.000222804		0.63695	0.000143062			0.44648	0.01294		0.45231	0.087			0.44648	0.01294		0.44265	-0.08064		0.44375	-0.03061			0.39334	0.58674		0.31444	1.33935		2.51556	2.3797
0.43812	0.000225018		0.63784	0.000151683			0.44789	0.01928		0.45333	0.08628			0.44789	0.01928		0.44378	-0.07498		0.44462	-0.02795			0.39473	0.58596		0.31556	1.3429		2.52444	2.39371
0.43872	0.000225282		0.63884	0.000156266			0.44864	0.01639		0.45408	0.08596			0.44864	0.01639		0.44447	-0.03403		0.44604	0.57339			0.39612	0.58533		0.31667	1.34443		2.53333	2.37689
0.4399	0.000228731		0.63984	0.000162323			0.44982	0.01493		0.45537	0.08576			0.44982	0.01493		0.44575	0.61718		0.44704	0.52795			0.39751	0.58532		0.31778	1.34019		2.54222	2.36434
0.44093	0.000222971		0.64099	0.000166172			0.45086	0.01401		0.45623	0.08504			0.45086	0.01401		0.447	0.54263		0.44803	0.50983			0.3989	0.58471		0.31889	1.34336		2.55111	2.36223
0.44202	0.000226274		0.64191	0.000168806			0.45199	0.01347		0.45732	0.05888			0.45199	0.01347		0.44799	0.49506		0.44905	0.50471			0.40028	0.58393		0.32	1.33568		2.56	2.36441
0.44296	0.000212442		0.64301	0.000172162			0.45271	0.01308		0.45847	-0.01283			0.45271	0.01308		0.44928	0.45832		0.45001	0.50425			0.40167	0.58387		0.32111	1.34638		2.56889	2.38452
0.44398	0.000288455		0.644	0.0001727			0.45394	0.01266		0.45953	-0.00532			0.45394	0.01266		0.45034	0.43828		0.45101	0.50573			0.40306	0.58315		0.32222	1.33743		2.57778	2.34322
0.44488	0.000262442		0.64491	0.000175981			0.45488	0.01241		0.46053	-0.00303			0.45488	0.01241		0.4515	0.42161		0.45203	0.50937			0.40445	0.58278		0.32333	1.33759		2.58667	2.32384
0.44602	0.000262193		0.64589	0.000506608			0.45579	0.01221		0.46164	-0.00199			0.45579	0.01221		0.45224	0.41073		0.45305	0.51123			0.40584	0.58182		0.32444	1.33931		2.59556	2.32672
0.44682	0.000257962		0.64694	0.000450675			0.45672	0.01205		0.46272	-0.00117			0.45672	0.01205		0.45323	0.40014		0.45405	0.51424			0.40723	0.58139		0.32556	1.33663		2.60444	2.30817
0.44786	0.000260128		0.64776	0.000418961			0.45792	0.01144		0.46362	-0.0007792			0.45792	0.01144		0.45432	0.39036		0.45505	0.51611			0.40862	0.5818		0.32667	1.33495		2.61333	2.3323
0.44895	0.000256066		0.64898	0.000397857			0.45893	-0.00562		0.46498	-0.000478526			0.45893	-0.00562		0.45537	0.38348		0.45604	0.51763			0.41001	0.58122		0.32778	1.33396		2.62222	2.31136
0.44991	0.000257131		0.64984	0.000388097			0.45996	-0.00213		0.46596	-0.000232976			0.45996	-0.00213		0.45632	0.37805		0.45715	0.34188			0.4114	0.58039		0.32889	1.33606		2.63111	2.29292
0.45082	0.000254806		0.65087	0.000382511			0.46112	-0.000797275		0.46716	-4.69135e-05			0.46112	-0.000797275		0.45735	-0.09551		0.45836	-0.07844			0.41278	0.58023		0.33	1.33621		2.64	2.26206
0.45205	0.00025768		0.65198	0.000375005			0.46235	-0.00029604		0.46783	0.000109041			0.46235	-0.00029604		0.45821	-0.2242		0.45964	-0.0596			0.41417	0.57969		0.33111	1.33335		2.64889	2.25811
0.45297	0.000256132		0.65287	0.000369177			0.46322	6.76063e-05		0.46891	0.000259905			0.46322	6.76063e-05		0.45945	-0.18584		0.46064	-0.05124			0.41556	0.57912		0.33222	1.33315		2.65778	2.21667
0.45407	0.000257667		0.65406	0.000364315			0.46442	0.000415702		0.4705	0.12707			0.46442	0.000415702		0.46028	-0.15995		0.46163	-0.04521			0.41695	0.57891		0.33333	1.33721		2.66667	2.17527
0.4548	0.000280335		0.65494	0.000365387			0.46567	0.000638641		0.4713	0.11337			0.46567	0.000638641		0.46131	-0.14061		0.46265	-0.04054			0.41834	0.57805		0.33444	1.33422		2.67556	2.11332
0.45602	0.000198831		0.65592	0.000362448			0.46634	0.000824063		0.47236	0.1082			0.46634	0.000824063		0.4622	-0.12555		0.46365	-0.03677			0.41973	0.57817		0.33556	1.32918		2.68444	2.05503
0.4571	0.000215765		0.65681	0.000361249			0.46703	0.000989733		0.47352	0.10503			0.46703	0.000989733		0.46337	-0.11332		0.46495	-0.03292			0.42112	0.57755		0.33667	1.33537		2.69333	1.95618
0.45795	0.000221094		0.65781	7.20164e-05			0.46855	0.00134		0.47453	0.10292			0.46855	0.00134		0.46414	-0.10326		0.46596	-0.03034			0.42251	0.57699		0.33778	1.33652		2.70222	1.95206
0.45886	0.000221694		0.65887	0.00011484			0.46983	0.00925		0.47544	0.10185			0.46983	0.00925		0.46518	-0.09465		0.46697	-0.0281			0.4239	0.57711		0.33889	1.32983		2.71111	1.94356
0.45996	0.000223539		0.65988	0.000133475			0.471	0.02662		0.47652	0.10074			0.471	0.02662		0.46614	-0.08739		0.46796	-0.02614			0.42528	0.57617		0.34	1.32582		2.72	1.97154
0.46087	0.000225463		0.66097	0.000143912			0.47215	0.0186		0.4775	0.09988			0.47215	0.0186		0.46723	-0.08106		0.46903	0.22242			0.42667	0.5759		0.34111	1.32673		2.72889	1.97709
0.46181	0.000227345		0.66202	0.00015212			0.47302	0.0164		0.47851	0.0994			0.47302	0.0164		0.46842	-0.07558		0.47024	0.65708			0.42806	0.57544		0.34222	1.32375		2.73778	1.96468
0.46303	0.000222991		0.6628	0.000158428			0.47413	0.01526		0.47927	0.09906			0.47413	0.01526		0.46932	0.56392		0.47123	0.62657			0.42945	0.57514		0.34333	1.32727		2.74667	1.97328
0.46391	0.000225537		0.66378	0.000163217			0.475	0.01465		0.48033	0.09819			0.475	0.01465		0.47056	0.61778		0.47225	0.61371			0.43084	0.57498		0.34444	1.3288		2.75556	1.96523
0.4647	0.000225464		0.66485	0.000167172			0.47612	0.01421		0.48155	0.03601			0.47612	0.01421		0.47159	0.56926		0.47326	0.61258			0.43223	0.57425		0.34556	1.32692		2.76444	1.95771
0.466	0.000226953		0.66594	0.000169395			0.47697	0.01389		0.48237	-0.00734			0.47697	0.01389		0.47273	0.52862		0.47426	0.61341			0.43362	0.57432		0.34667	1.33143		2.77333	1.95015
0.46697	0.000200813		0.66692	0.00017292			0.47798	0.01367		0.48357	-0.00314			0.47798	0.01367		0.47406	0.49972		0.47526	0.61435			0.43501	0.573		0.34778	1.32738		2.78222	1.88947
0.46806	0.000297167		0.66789	0.000173542			0.47898	0.01344		0.48515	-0.00165			0.47898	0.01344		0.47489	0.48012		0.47624	0.61465			0.4364	0.57262		0.34889	1.32471		2.79111	1.77644
0.46893	0.00027188		0.66896	0.000179064			0.48001	0.01329		0.4861	-0.00102			0.48001	0.01329		0.47598	0.47038		0.47727	0.61516			0.43778	0.57204		0.35	1.32754		2.8	1.79191
0.47001	0.000269399		0.66985	0.000534632			0.48094	0.01314		0.48722	-0.000604388			0.48094	0.01314		0.47693	0.46009		0.47829	0.61829			0.43917	0.57186		0.35111	1.33365		2.80889	1.76133
0.47108	0.000261863		0.67092	0.000464683			0.48194	0.00693		0.48821	-0.000297081			0.48194	0.00693		0.47794	0.45		0.47927	0.62307			0.44056	0.57129		0.35222	1.32432		2.81778	1.75453
0.47189	0.000266009		0.67193	0.000438231			0.4834	-0.00294		0.48919	-6.95844e-05			0.4834	-0.00294		0.4787	0.44362		0.48025	0.62543			0.44195	0.57102		0.35333	1.33189		2.82667	1.74118
0.47291	0.000260243		0.67294	0.000418672			0.4845	-0.000549657		0.49013	0.000128342			0.4845	-0.000549657		0.47989	0.43737		0.48146	0.1345			0.44334	0.57029		0.35444	1.3226		2.83556	1.74496
0.47399	0.000260147		0.67385	0.000406476			0.48574	8.28303e-05		0.49108	0.000278854			0.48574	8.28303e-05		0.48102	0.17311		0.48271	-0.05764			0.44473	0.57071		0.35556	1.32215		2.84444	1.72912
0.47497	0.000259638		0.67486	0.000398742			0.48644	0.000473923		0.49202	0.00040851			0.48644	0.000473923		0.48213	-0.24107		0.48386	-0.04635			0.44612	0.56987		0.35667	1.33575		2.85333	1.7236
0.47596	0.000262141		0.67603	0.00038982			0.48721	0.000760346		0.49336	0.05895			0.48721	0.000760346		0.48348	-0.18876		0.48487	-0.0401			0.44751	0.56983		0.35778	1.32784		2.86222	1.72735
0.47707	0.000258163		0.67688	0.000390187			0.48829	0.000981355		0.49462	0.13867			0.48829	0.000981355		0.48455	-0.15998		0.48602	-0.03503			0.4489	0.56936		0.35889	1.32364		2.87111	1.70956
0.47791	0.00026313		0.67794	0.000384088			0.4893	0.00116		0.49553	0.12783			0.4893	0.00116		0.48539	-0.14147		0.48717	-0.03118			0.45028	0.56906		0.36	1.32241		2.88	1.7053
0.47905	0.000303728		0.67898	0.000379933			0.49065	0.00132		0.4967	0.12308			0.49065	0.00132		0.48635	-0.12673		0.48817	-0.02845			0.45167	0.56873		0.36111	1.3236		2.88889	1.69815
0.47998	0.00021282		0.67983	0.000382087			0.49137	0.00146		0.49786	0.12045			0.49137	0.00146		0.48757	-0.1148		0.48915	-0.02616			0.45306	0.56841		0.36222	1.32692		2.89778	1.70134
0.48089	0.000217257		0.68099	0.000375733			0.49258	0.00159		0.49878	0.11816			0.49258	0.00159		0.48823	-0.10473		0.49013	-0.02418			0.45445	0.56809		0.36333	1.32742		2.90667	1.70873
0.48204	0.000222219		0.68195	6.87556e-05			0.49322	0.00169		0.49971	0.11619			0.49322	0.00169		0.48947	-0.0963		0.49115	-0.02246			0.45584	0.56792		0.36444	1.31947		2.91556	1.7011
0.48303	0.000221788		0.68292	0.000120097			0.49377	0.02464		0.50074	0.1154			0.49377	0.02464		0.49033	-0.08897		0.49217	-0.02096			0.45723	0.5674		0.36556	1.32486		2.92444	1.71057
0.48396	0.000222949		0.68394	0.000133449			0.49553	0.02182		0.50152	0.11448			0.49553	0.02182		0.49156	-0.08263		0.49344	0.43271			0.45862	0.56758		0.36667	1.32574		2.93333	1.71213
0.48499	0.000223905		0.68498	0.000145359			0.49643	0.01874		0.50259	0.11377			0.49643	0.01874		0.49233	-0.06046		0.49476	0.74462			0.46001	0.5672		0.36778	1.32536		2.94222	1.70242
0.48592	0.000225907		0.68568	0.000152437			0.49767	0.01729		0.50362	0.11294			0.49767	0.01729		0.49368	0.74239		0.49576	0.72987			0.4614	0.56707		0.36889	1.3205		2.95111	1.67933
0.48695	0.000224715		0.68684	0.000160246			0.49865	0.01665		0.5047	0.11225			0.49865	0.01665		0.49464	0.66398		0.49675	0.72474			0.46278	0.56633		0.37	1.32184		2.96	1.68644
0.48788	0.000226903		0.68785	0.000163932			0.49949	0.01623		0.50577	0.00706			0.49949	0.01623		0.49557	0.6185		0.49776	0.72153			0.46417	0.56621		0.37111	1.32589		2.96889	1.67544
0.48888	0.00022408		0.68897	0.000168929			0.50034	0.01591		0.50644	-0.00384			0.50034	0.01591		0.49707	0.58638		0.49874	0.71825			0.46556	0.56561		0.37222	1.31561		2.97778	1.6787
0.48963	0.000224575		0.69005	0.000170689			0.50227	0.01561		0.50835	-0.00173			0.50227	0.01561		0.4975	0.56357		0.49976	0.72106			0.46695	0.56528		0.37333	1.32096		2.98667	1.67732
0.49095	0.0001955		0.691	0.000173762			0.50272	0.01555		0.5093	-0.000822222			0.50272	0.01555		0.49883	0.53998		0.50075	0.72245			0.46834	0.56505		0.37444	1.31496		2.99556	1.67343
0.49197	0.000281602		0.69188	0.000175019			0.50359	0.01541		0.51029	-0.000396789			0.50359	0.01541		0.50003	0.52323		0.50176	0.72776			0.46973	0.56464		0.37556	1.31316		3.00444	1.66886
0.49288	0.00027432		0.6929	0.000193041			0.50455	0.01528		0.51166	-9.63692e-05			0.50455	0.01528		0.50137	0.51419		0.50275	0.72787			0.47112	0.56466		0.37667	1.32203		3.01333	1.66709
0.49393	0.000268997		0.69391	0.000546833			0.50567	0.01497		0.51214	0.000136564			0.50567	0.01497		0.50198	0.50661		0.50375	0.7281			0.47251	0.56395		0.37778	1.3098		3.02222	1.66778
0.49488	0.000266601		0.69478	0.000483973			0.50641	-0.00445		0.51373	0.000310253			0.50641	-0.00445		0.50293	0.50178		0.50479	0.64278			0.4739	0.56333		0.37889	1.31737		3.03111	1.66397
0.49606	0.000267878		0.69603	0.000458055			0.50755	-0.000798694		0.51466	0.000458276			0.50755	-0.000798694		0.50409	0.49792		0.50578	-0.06139			0.47528	0.56301		0.38	1.31989		3.04	1.68987
0.49685	0.000266876		0.69677	0.000438689			0.50916	0.000347493		0.51527	0.000584363			0.50916	0.000347493		0.50531	-0.02794		0.5069	-0.04379			0.47667	0.56259		0.38111	1.31439		3.04889	1.67541
0.498	0.000266026		0.69809	0.00042621			0.50986	0.000762855		0.51623	0.000688471			0.50986	0.000762855		0.50639	-0.21568		0.50807	-0.03566			0.47806	0.56199		0.38222	1.3158		3.05778	1.67957
0.49884	0.000264296		0.69892	0.000420005			0.51123	0.00105		0.51719	0.08819			0.51123	0.00105		0.50797	-0.17921		0.50922	-0.03047			0.47945	0.56179		0.38333	1.31336		3.06667	1.67087
0.49994	0.000264765		0.69993	0.000411167			0.51196	0.00127		0.51878	0.15411			0.51196	0.00127		0.50871	-0.15693		0.51037	-0.0267			0.48084	0.56137		0.38444	1.30544		3.07556	1.67368
0.50095	0.0002651		0.70103	0.000407859			0.513	0.00144		0.52003	0.14452			0.513	0.00144		0.50941	-0.13959		0.51136	-0.02413			0.48223	0.56091		0.38556	1.31022		3.08444	1.66837
0.50191	0.000263244		0.70193	0.000405809			0.51372	0.0016		0.52076	0.13838			0.51372	0.0016		0.51042	-0.1257		0.51236	-0.02201			0.48362	0.56073		0.38667	1.31454		3.09333	1.66761
0.50302	0.000292171		0.70312	0.000401264			0.51475	0.00174		0.52152	0.13508			0.51475	0.00174		0.51171	-0.11421		0.51336	-0.02023			0.48501	0.56064		0.38778	1.31267		3.10222	1.66262
0.50397	0.000230149		0.70384	0.000399065			0.516	0.00183		0.52308	0.1337			0.516	0.00183		0.51265	-0.10461		0.51437	-0.0187			0.4864	0.56041		0.38889	1.30858		3.11111	1.66203
0.50502	0.000218851		0.70498	0.000377454			0.51707	0.00192		0.52387	0.13192			0.51707	0.00192		0.51368	-0.09635		0.51535	-0.01736			0.48778	0.55993		0.39	1.31324		3.12	1.65038
0.50593	0.000220271		0.70587	7.90589e-05			0.51791	0.01973		0.52474	0.13068			0.51791	0.01973		0.51447	-0.0893		0.51636	-0.01622			0.48917	0.55926		0.39111	1.3111		3.12889	1.65201
0.50702	0.000222936		0.7068	0.000119941			0.51917	0.02708		0.52592	0.12932			0.51917	0.02708		0.51559	-0.08309		0.51679	0.61043			0.49056	0.55863		0.39222	1.31985		3.13778	1.65423
0.50791	0.000225281		0.70788	0.000134763			0.52012	0.02248		0.52702	0.12876			0.52012	0.02248		0.5166	0.174		0.51895	0.83266			0.49195	0.55776		0.39333	1.31718		3.14667	1.63946
0.50898	0.000224148		0.70895	0.000148807			0.52141	0.02073		0.52778	0.1285			0.52141	0.02073		0.5177	0.7862		0.51995	0.82641			0.49334	0.55814		0.39444	1.32994		3.15556	1.65273
0.50982	0.000225079		0.71006	0.000155504			0.52193	0.01983		0.52881	0.12155			0.52193	0.01983		0.5188	0.7154		0.52094	0.82487			0.49473	0.55746		0.39556	1.31809		3.16444	1.63821
0.51084	0.00022373		0.71098	0.000157957			0.52315	0.0194		0.5298	-0.00736			0.52315	0.0194		0.51973	0.67423		0.52197	0.82008			0.49612	0.55708		0.39667	1.31932		3.17333	1.64202
0.51196	0.000226591		0.71193	0.000165265			0.52417	0.01906		0.53088	-0.00207			0.52417	0.01906		0.52086	0.642		0.52297	0.82035			0.49751	0.55679		0.39778	1.32222		3.18222	1.63977
0.51297	0.000223686		0.71301	0.000167905			0.52521	0.01886		0.53229	-0.000768072			0.52521	0.01886		0.52178	0.61723		0.52395	0.8224			0.4989	0.55658		0.39889	1.32088		3.19111	1.64341
0.51394	0.000225742		0.71397	0.000171706			0.5264	0.01869		0.53352	-0.000158985			0.5264	0.01869		0.52299	0.59861		0.52494	0.82049			0.50028	0.5563		0.4	1.3142		3.2	1.64122
0.51489	0.000211738		0.71485	0.000175092			0.52722	0.01844		0.53424	0.000130863			0.52722	0.01844		0.52392	0.58879		0.52595	0.82221			0.50167	0.55572		0.40111	1.3202		3.20889	1.63287
0.516	0.00027772		0.71585	0.000175452			0.52824	0.0184		0.53524	0.000344594			0.52824	0.0184		0.52528	0.57951		0.52695	0.82844			0.50306	0.55524		0.40222	1.31443		3.21778	1.63821
0.51682	0.000277582		0.71696	0.000225223			0.52922	0.01844		0.53659	0.000518496			0.52922	0.01844		0.52593	0.57132		0.52796	0.8302			0.50445	0.55545		0.40333	1.31553		3.22667	1.6311
0.5178	0.000274566		0.71799	0.00055126			0.53018	0.00186		0.53745	0.000651057			0.53018	0.00186		0.52701	0.56636		0.52899	0.47369			0.50584	0.55444		0.40444	1.31179		3.23556	1.62226
0.51903	0.000270276		0.71884	0.000501663			0.53122	-0.00143		0.53855	0.000754498			0.53122	-0.00143		0.52792	0.56278		0.52998	-0.04439			0.50723	0.55373		0.40556	1.32173		3.24444	1.63079
0.52003	0.000273695		0.7199	0.000475492			0.53237	8.9626e-05		0.53939	0.000854244			0.53237	8.9626e-05		0.52896	0.03381		0.53112	-0.03327			0.50862	0.55375		0.40667	1.31576		3.25333	1.61692
0.52099	0.000268539		0.72088	0.000457482			0.53342	0.000900853		0.54057	0.000926754			0.53342	0.000900853		0.53021	-0.22717		0.5324	-0.02682			0.51001	0.55316		0.40778	1.31821		3.26222	1.60697
0.52217	0.000269661		0.72192	0.000448139			0.53461	0.00121		0.54131	0.1356			0.53461	0.00121		0.5313	-0.18717		0.53357	-0.02298			0.5114	0.55258		0.40889	1.31106		3.27111	1.61564
0.52302	0.000267852		0.72301	0.000439328			0.53552	0.00143		0.54297	0.16975			0.53552	0.00143		0.53222	-0.16342		0.53458	-0.02049			0.51278	0.55223		0.41	1.31756		3.28	1.61269
0.52393	0.000268744		0.72385	0.000432117			0.53656	0.00161		0.54404	0.16138			0.53656	0.00161		0.53314	-0.14529		0.53558	-0.0185			0.51417	0.55197		0.41111	1.31683		3.28889	1.613
0.525	0.000267004		0.72498	0.000429786			0.53761	0.00175		0.54518	0.15666			0.53761	0.00175		0.53411	-0.13068		0.53658	-0.01685			0.51556	0.55149		0.41222	1.30988		3.29778	1.60603
0.52577	0.000267543		0.72597	0.000425815			0.53869	0.00187		0.54612	0.15326			0.53869	0.00187		0.53518	-0.11875		0.53756	-0.01546			0.51695	0.55103		0.41333	1.31508		3.30667	1.60302
0.52706	0.000274028		0.72694	0.00042203			0.53938	0.00196		0.54719	0.1511			0.53938	0.00196		0.53617	-0.10865		0.53857	-0.01425			0.51834	0.55056		0.41444	1.31588		3.31556	1.61518
0.52791	0.000223689		0.72802	0.00042068			0.54074	0.00205		0.54819	0.14922			0.54074	0.00205		0.5373	-0.10016		0.53957	-0.01321			0.51973	0.55031		0.41556	1.31011		3.32444	1.6061
0.52888	0.000224029		0.72897	0.000366409			0.54177	0.0112		0.54886	0.14763			0.54177	0.0112		0.53838	-0.09272		0.54025	0.21823			0.52112	0.54985		0.41667	1.31534		3.33333	1.60354
0.52998	0.000224089		0.72993	9.18444e-05			0.54259	0.03625		0.54996	0.14583			0.54259	0.03625		0.53936	-0.08629		0.54215	0.94067			0.52251	0.54964		0.41778	1.31053		3.34222	1.59452
0.53109	0.000222368		0.73089	0.000121454			0.54395	0.02786		0.55081	0.1451			0.54395	0.02786		0.54012	-0.07592		0.54315	0.92446			0.5239	0.54863		0.41889	1.31114		3.35111	1.59771
0.53198	0.000223688		0.73195	0.000137232			0.54493	0.0254		0.55197	0.1445			0.54493	0.0254		0.54132	0.85399		0.54415	0.91633			0.52528	0.54857		0.42	1.30927		3.36	1.58495
0.5331	0.000223559		0.7329	0.000148022			0.54582	0.0244		0.5532	0.09527			0.54582	0.0244		0.54232	0.78454		0.54516	0.91236			0.52667	0.54848		0.42111	1.30663		3.36889	1.60097
0.53391	0.00022463		0.73392	0.000156938			0.54679	0.02375		0.55443	-0.00319			0.54679	0.02375		0.54361	0.74056		0.54616	0.91668			0.52806	0.54774		0.42222	1.30476		3.37778	1.59528
0.53507	0.000222525		0.73485	0.000162462			0.548	0.02335		0.55534	-0.000881351			0.548	0.02335		0.54456	0.71115		0.54715	0.91636			0.52945	0.54732		0.42333	1.30862		3.38667	1.57826
0.53597	0.000227078		0.7358	0.000166007			0.54878	0.02319		0.55639	-4.89944e-05			0.54878	0.02319		0.54551	0.68906		0.54817	0.91694			0.53084	0.54684		0.42444	1.30881		3.39556	1.58339
0.53708	0.000225411		0.73695	0.000171375			0.54976	0.02289		0.55781	0.000336583			0.54976	0.02289		0.54645	0.674		0.54915	0.91447			0.53223	0.54632		0.42556	1.3069		3.40444	1.59442
0.53792	0.000227445		0.73781	0.000172436			0.55071	0.02286		0.55852	0.000540385			0.55071	0.02286		0.54758	0.66159		0.55014	0.91227			0.53362	0.54605		0.42667	1.31164		3.41333	1.59293
0.53923	0.000237055		0.73888	0.000175632			0.55192	0.02278		0.55963	0.000693332			0.55192	0.02278		0.5488	0.65081		0.55116	0.91574			0.53501	0.54581		0.42778	1.30338		3.42222	1.58481
0.54002	0.000293542		0.7401	0.000177536			0.55269	0.02261		0.56072	0.000815833			0.55269	0.02261		0.54946	0.64462		0.55214	0.91444			0.5364	0.54565		0.42889	1.30697		3.43111	1.58318
0.54089	0.000281115		0.74103	0.000268987			0.55371	0.0127		0.5618	0.000917925			0.55371	0.0127		0.5504	0.63931		0.55319	0.23124			0.53778	0.54561		0.43	1.30942		3.44	1.58339
0.54181	0.000278856		0.7419	0.000566289			0.55503	-0.00168		0.5629	0.00099793			0.55503	-0.00168		0.55153	0.63129		0.55432	-0.03131			0.53917	0.54557		0.43111	1.31683		3.44889	1.59164
0.54299	0.000275797		0.74308	0.00052007			0.55596	0.000435983		0.56372	0.00107			0.55596	0.000435983		0.55254	0.38728		0.55563	-0.02394			0.54056	0.54524		0.43222	1.3051		3.45778	1.59442
0.54398	0.000277059		0.74382	0.000494082			0.55698	0.000975972		0.56487	0.05426			0.55698	0.000975972		0.55346	-0.24164		0.55677	-0.02			0.54195	0.54474		0.43333	1.30678		3.46667	1.59487
0.54487	0.00027532		0.74493	0.000480433			0.55824	0.00131		0.56634	0.20547			0.55824	0.00131		0.55476	-0.19658		0.55777	-0.01754			0.54334	0.5442		0.43444	1.30369		3.47556	1.59705
0.54602	0.000275784		0.74602	0.00046777			0.55918	0.00155		0.56721	0.18768			0.55918	0.00155		0.55557	-0.16727		0.55876	-0.01562			0.54473	0.54385		0.43556	1.30277		3.48444	1.60225
0.54698	0.000274352		0.74683	0.000460156			0.55996	0.00172		0.56817	0.17989			0.55996	0.00172		0.55659	-0.14859		0.55976	-0.01408			0.54612	0.54356		0.43667	1.3056		3.49333	1.59657
0.54796	0.000273895		0.74788	0.000453868			0.56151	0.00187		0.56918	0.17479			0.56151	0.00187		0.55812	-0.13367		0.56079	-0.01279			0.54751	0.54379		0.43778	1.3067		3.50222	1.59854
0.54897	0.000273271		0.74884	0.000450554			0.56231	0.00199		0.57011	0.17128			0.56231	0.00199		0.55911	-0.12146		0.56178	-0.01168			0.5489	0.54342		0.43889	1.30204		3.51111	1.59081
0.54981	0.000272441		0.74985	0.000445429			0.56332	0.00209		0.5711	0.16924			0.56332	0.00209		0.56007	-0.1112		0.56276	-0.01074			0.55028	0.54313		0.44	1.3051		3.52	1.59317
0.55094	0.000272514		0.75098	0.000443408			0.56417	0.00218		0.57241	0.16742			0.56417	0.00218		0.56096	-0.10247		0.56377	-0.00992			0.55167	0.54277		0.44111	1.30628		3.52889	1.60048
0.55215	0.000212456		0.75193	0.000441136			0.56526	0.00225		0.57332	0.16582			0.56526	0.00225		0.56199	-0.09494		0.56497	0.45021			0.55306	0.54256		0.44222	1.30953		3.53778	1.59126
0.55279	0.000220165		0.75304	0.000348683			0.56615	0.03934		0.57431	0.16447			0.56615	0.03934		0.5625	-0.08834		0.56636	1.01885			0.55445	0.54246		0.44333	1.30002		3.54667	1.59414
0.55395	0.000222012		0.75393	9.62646e-05			0.56756	0.03549		0.57516	0.1632			0.56756	0.03549		0.56383	-0.08258		0.56735	1.00424			0.55584	0.54217		0.44444	1.30338		3.55556	1.59944
0.55507	0.000226991		0.75498	0.000124236			0.56868	0.03201		0.57623	0.16226			0.56868	0.03201		0.56513	0.66551		0.56835	1.00026			0.55723	0.54195		0.44556	1.30877		3.56444	1.59313
0.55594	0.000224504		0.75592	0.000138702			0.56955	0.03049		0.57728	0.05701			0.56955	0.03049		0.56631	0.86807		0.56936	0.99879			0.55862	0.54147		0.44667	1.30013		3.57333	1.58967
0.55682	0.000224761		0.75704	0.000149358			0.57037	0.02944		0.57847	-0.000943442			0.57037	0.02944		0.56722	0.81632		0.57037	0.99628			0.56001	0.54099		0.44778	1.3069		3.58222	1.59254
0.55794	0.00022586		0.75799	0.000156933			0.57178	0.02907		0.57963	0.000126848			0.57178	0.02907		0.56802	0.78048		0.57137	0.99384			0.5614	0.54062		0.44889	1.29975		3.59111	1.59286
0.55914	0.000225589		0.7589	0.000163655			0.5726	0.02889		0.58115	0.000541439			0.5726	0.02889		0.56919	0.7569		0.57237	0.99122			0.56278	0.54034		0.45	1.30376		3.6	1.58873
0.56002	0.000226899		0.75992	0.000166325			0.57363	0.0287		0.58178	0.000730205			0.57363	0.0287		0.57034	0.73769		0.57337	0.99425			0.56417	0.54051		0.45111	1.3012		3.60889	1.58318
0.56094	0.000228228		0.7609	0.000171092			0.57437	0.02861		0.58293	0.000870189			0.57437	0.02861		0.57103	0.72612		0.57437	1.00126			0.56556	0.54014		0.45222	1.2999		3.61778	1.72319
0.56185	0.000228562		0.76192	0.000173321			0.57551	0.02848		0.58368	0.00098039			0.57551	0.02848		0.57227	0.71775		0.57539	0.9994			0.56695	0.53963		0.45333	1.30292		3.62667	1.65003
0.56293	0.000246108		0.76301	0.000176548			0.57614	0.02839		0.58458	0.00107			0.57614	0.02839		0.57311	0.71003		0.57638	0.99635			0.56834	0.5394		0.45444	1.30453		3.63556	1.62666
0.56392	0.00030354		0.76374	0.000177705			0.57753	0.0279		0.58625	0.00114			0.57753	0.0279		0.57399	0.70393		0.57739	-0.01083			0.56973	0.53894		0.45556	1.30158		3.64444	1.61529
0.56506	0.000289228		0.76496	0.000313949			0.57844	-0.00356		0.587	0.0012			0.57844	-0.00356		0.57541	0.70077		0.5785	-0.02331			0.57112	0.53852		0.45667	1.29558		3.65333	1.61865
0.56604	0.000282976		0.76601	0.000587132			0.57985	5.93806e-05		0.58785	0.00125			0.57985	5.93806e-05		0.57619	0.69286		0.57983	-0.01816			0.57251	0.53837		0.45778	1.29493		3.66222	1.61328
0.56707	0.000281494		0.76702	0.000538188			0.58077	0.00104		0.58919	0.11021			0.58077	0.00104		0.57727	-0.21661		0.58098	-0.01523			0.5739	0.53782		0.45889	1.2994		3.67111	1.61411
0.56808	0.000282347		0.76799	0.000514231			0.58216	0.00142		0.59028	0.22237			0.58216	0.00142		0.57825	-0.19813		0.58198	-0.01336			0.57528	0.53735		0.46	1.30028		3.68	1.68942
0.56902	0.000279618		0.76886	0.000496948			0.58288	0.00167		0.59134	0.20699			0.58288	0.00167		0.57937	-0.16808		0.58298	-0.01188			0.57667	0.53704		0.46111	1.30197		3.68889	1.86857
0.5699	0.000280891		0.76991	0.000488747			0.5841	0.00186		0.59236	0.19976			0.5841	0.00186		0.58045	-0.14906		0.584	-0.01067			0.57806	0.53653		0.46222	1.30434		3.69778	1.85914
0.57085	0.000278828		0.77098	0.000481892			0.58462	0.00201		0.59341	0.19575			0.58462	0.00201		0.58149	-0.1342		0.58498	-0.00966			0.57945	0.53629		0.46333	1.2965		3.70667	1.91551
0.57201	0.000279054		0.7719	0.000476498			0.58592	0.00213		0.59436	0.19266			0.58592	0.00213		0.58214	-0.12198		0.58599	-0.0088			0.58084	0.5362		0.46444	1.29956		3.71556	1.96131
0.57313	0.000277264		0.77296	0.000473269			0.58667	0.00223		0.59539	0.18982			0.58667	0.00223		0.58342	-0.11183		0.58698	-0.00805			0.58223	0.53601		0.46556	1.29853		3.72444	2.08298
0.57405	0.000279111		0.77389	0.000468977			0.58763	0.00232		0.59639	0.18786			0.58763	0.00232		0.58437	-0.1031		0.58798	-0.00743			0.58362	0.53565		0.46667	1.30017		3.73333	1.90109
0.57498	0.000282937		0.77501	0.00046605			0.58877	0.00239		0.5976	0.18632			0.58877	0.00239		0.58547	-0.09562		0.58924	0.70489			0.58501	0.53508		0.46778	1.3009		3.74222	1.7806
0.57608	0.000215145		0.776	0.000463604			0.58959	0.02873		0.59847	0.18487			0.58959	0.02873		0.58655	-0.08907		0.59056	1.09025			0.5864	0.53418		0.46889	1.30262		3.75111	1.77093
0.577	0.000219939		0.77702	0.000339479			0.59122	0.04586		0.59935	0.18439			0.59122	0.04586		0.58732	-0.0833		0.59155	1.08213			0.58778	0.53433		0.47	1.29929		3.76	1.78293
0.57784	0.000224218		0.77789	9.65775e-05			0.59173	0.04048		0.60049	0.18317			0.59173	0.04048		0.58842	0.23772		0.59256	1.08023			0.58917	0.53405		0.47111	1.30296		3.76889	1.78189
0.57891	0.00022537		0.77904	0.000130988			0.59325	0.03832		0.60142	0.00931			0.59325	0.03832		0.58953	0.96896		0.59357	1.07966			0.59056	0.53398		0.47222	1.30323		3.77778	1.77048
0.57997	0.000227635		0.77995	0.000142047			0.59392	0.03724		0.60231	5.93145e-05			0.59392	0.03724		0.59064	0.90207		0.59456	1.07829			0.59195	0.53359		0.47333	1.2957		3.78667	1.76101
0.58098	0.000225672		0.78095	0.000152912			0.59511	0.03659		0.604	0.000624088			0.59511	0.03659		0.59154	0.86375		0.59557	1.07539			0.59334	0.53282		0.47444	1.30047		3.79556	1.79381
0.58193	0.000227135		0.7819	0.000158627			0.59579	0.03641		0.60497	0.000891765			0.59579	0.03641		0.59265	0.83512		0.59656	1.07543			0.59473	0.53306		0.47556	1.3017		3.80444	1.82786
0.58291	0.000225841		0.78283	0.000163901			0.5968	0.03619		0.60616	0.00102			0.5968	0.03619		0.59348	0.81504		0.59757	1.0761			0.59612	0.53194		0.47667	1.291		3.81333	1.89884
0.58397	0.000229828		0.78397	0.000167774			0.59781	0.0358		0.60708	0.00111			0.59781	0.0358		0.59447	0.80119		0.59857	1.07818			0.59751	0.53194		0.47778	1.29512		3.82222	1.89232
0.58484	0.000227149		0.78507	0.00017402			0.59908	0.0356		0.60787	0.00119			0.59908	0.0356		0.59537	0.79136		0.59955	1.07819			0.5989	0.53139		0.47889	1.30239		3.83111	1.90456
0.58604	0.000228722		0.78608	0.000173257			0.60023	0.03581		0.60906	0.00125			0.60023	0.03581		0.59656	0.78247		0.6006	0.85713			0.60028	0.53094		0.48	1.29811		3.84	1.95213
0.5869	0.000246149		0.78683	0.000176828			0.60105	0.03595		0.61	0.00131			0.60105	0.03595		0.59748	0.77635		0.60158	-0.02394			0.60167	0.53051		0.48111	1.29402		3.84889	1.97841
0.58794	0.000303453		0.78793	0.000179728			0.60216	0.00634		0.61117	0.00136			0.60216	0.00634		0.5985	0.77544		0.60271	-0.01744			0.60306	0.53038		0.48222	1.29627		3.85778	1.96305
0.58906	0.000292284		0.78902	0.000348196			0.60305	-0.00027856		0.61208	0.00139			0.60305	-0.00027856		0.59936	0.76988		0.60399	-0.01377			0.60445	0.53		0.48333	1.30197		3.86667	1.97057
0.58992	0.000291768		0.79011	0.000604088			0.60447	0.00108		0.61334	0.15599			0.60447	0.00108		0.60071	0.4513		0.60516	-0.01157			0.60584	0.52968		0.48444	1.30281		3.87556	1.88653
0.59096	0.000288279		0.79086	0.000557728			0.60552	0.00151		0.61463	0.24266			0.60552	0.00151		0.60161	-0.20896		0.60615	-0.01013			0.60723	0.5291		0.48556	1.29165		3.88444	1.84416
0.59203	0.000290441		0.79186	0.000537537			0.60626	0.0018		0.61579	0.23013			0.60626	0.0018		0.60306	-0.16975		0.60716	-0.00898			0.60862	0.52889		0.48667	1.28928		3.89333	1.81354
0.59297	0.000287978		0.79276	0.000520583			0.60748	0.002		0.61685	0.22267			0.60748	0.002		0.60398	-0.14746		0.60817	-0.00804			0.61001	0.5283		0.48778	1.29661		3.90222	1.7452
0.59383	0.000287307		0.79384	0.000507045			0.60854	0.00215		0.61801	0.2177			0.60854	0.00215		0.60494	-0.13271		0.60918	-0.00725			0.6114	0.528		0.48889	1.29696		3.91111	1.73279
0.59495	0.000286636		0.79505	0.000502962			0.60946	0.00228		0.61868	0.2143			0.60946	0.00228		0.60628	-0.12071		0.61016	-0.00657			0.61278	0.52751		0.49	1.29291		3.92	1.72572
0.59598	0.000285653		0.79578	0.000498173			0.61046	0.00237		0.61963	0.21246			0.61046	0.00237		0.60705	-0.11068		0.61116	-0.00597			0.61417	0.52722		0.49111	1.29627		3.92889	1.76459
0.597	0.000283948		0.79685	0.00049342			0.61127	0.00246		0.62075	0.21041			0.61127	0.00246		0.60808	-0.10223		0.61217	-0.00548			0.61556	0.52742		0.49222	1.29853		3.93778	1.76556
0.598	0.000283989		0.79815	0.000492215			0.61224	0.00254		0.62159	0.20887			0.61224	0.00254		0.609	-0.09485		0.61375	1.17819			0.61695	0.52675		0.49333	1.29539		3.94667	1.75432
0.59898	0.000283525		0.79905	0.000491362			0.61346	0.01612		0.62245	0.2079			0.61346	0.01612		0.61001	-0.0885		0.61477	1.15936			0.61834	0.52641		0.49444	1.29352		3.95556	1.74253
0.59992	0.000226048		0.79989	0.000487793			0.61445	0.06054		0.62342	0.20742			0.61445	0.06054		0.61087	-0.08282		0.61577	1.15428			0.61973	0.52591		0.49556	1.29084		3.96444	1.71674
0.60099	0.000224474		0.80087	0.000327693			0.61573	0.05057		0.62463	0.181			0.61573	0.05057		0.61211	-0.06786		0.61677	1.14998			0.62112	0.52546		0.49667	1.29207		3.97333	1.72444
0.60207	0.000226675		0.80199	0.000108114			0.61652	0.04778		0.62579	-0.000561749			0.61652	0.04778		0.61335	1.01782		0.61775	1.14978			0.62251	0.52588		0.49778	1.29157		3.98222	1.7037
0.60268	0.000226805		0.80297	0.000132934			0.61773	0.0464		0.6268	0.00073825			0.61773	0.0464		0.61417	0.95975		0.61877	1.15126			0.6239	0.52539		0.49889	1.29543		3.99111	1.67902
0.60399	0.000227601		0.80399	0.000144004			0.61847	0.04587		0.62824	0.00108			0.61847	0.04587		0.6155	0.92065		0.61976	1.14944			0.62528	0.52511		0.5	1.29451		4	1.66698
0.60497	0.000226655		0.80481	0.000153455			0.61956	0.04547		0.6292	0.00121			0.61956	0.04547		0.61638	0.89649		0.62074	1.14313			0.62667	0.52458		0.50111	1.28515		4.00889	1.67215
0.60587	0.000230829		0.80601	0.000159475			0.62076	0.04498		0.63037	0.00129			0.62076	0.04498		0.61716	0.88384		0.62177	1.14351			0.62806	0.52429		0.50222	1.2897		4.01778	1.66986
0.607	0.000228008		0.80682	0.000164468			0.62166	0.04499		0.63107	0.00134			0.62166	0.04499		0.61842	0.87039		0.62278	1.14319			0.62945	0.52398		0.50333	1.29982		4.02667	1.65336
0.60791	0.000230544		0.80796	0.000170858			0.62264	0.04502		0.63234	0.0014			0.62264	0.04502		0.61918	0.85777		0.62375	1.14216			0.63084	0.52381		0.50444	1.29172		4.03556	1.65638
0.6091	0.000229403		0.80908	0.000172645			0.62373	0.04495		0.63322	0.00145			0.62373	0.04495		0.62028	0.84855		0.6248	0.56062			0.63223	0.52331		0.50556	1.29134		4.04444	1.67451
0.61	0.000232333		0.80996	0.000172452			0.62456	0.04494		0.63422	0.00148			0.62456	0.04494		0.6215	0.84482		0.62576	-0.01733			0.63362	0.52301		0.50667	1.28782		4.05333	1.67503
0.61097	0.00025252		0.81107	0.000179869			0.62593	0.0188		0.63526	0.00152			0.62593	0.0188		0.62248	0.84106		0.62691	-0.01318			0.63501	0.52332		0.50778	1.2939		4.06222	1.66532
0.61215	0.000302786		0.81183	0.000177423			0.62676	-0.00021787		0.63621	0.00156			0.62676	-0.00021787		0.62345	0.84279		0.62822	-0.01047			0.6364	0.52287		0.50889	1.29088		4.07111	1.66737
0.61301	0.000299312		0.81293	0.000393452			0.62836	0.001		0.63761	0.22951			0.62836	0.001		0.62432	0.54112		0.62936	-0.00877			0.63778	0.52245		0.51	1.29035		4.08	1.6708
0.61401	0.000295978		0.8139	0.000612874			0.62965	0.00167		0.63881	0.2645			0.62965	0.00167		0.62543	-0.19919		0.63035	-0.00767			0.63917	0.52224		0.51111	1.28366		4.08889	1.67375
0.61503	0.000294533		0.81495	0.0005792			0.63043	0.00193		0.63991	0.25299			0.63043	0.00193		0.62668	-0.16523		0.63138	-0.00678			0.64056	0.52203		0.51222	1.29447		4.09778	1.67548
0.61577	0.000297085		0.81591	0.000557261			0.63153	0.00212		0.64103	0.24651			0.63153	0.00212		0.6279	-0.14324		0.63238	-0.00603			0.64195	0.52111		0.51333	1.28736		4.10667	1.67676
0.61699	0.000293665		0.81689	0.000544447			0.63245	0.00224		0.64187	0.24212			0.63245	0.00224		0.62869	-0.12879		0.63336	-0.00541			0.64334	0.52148		0.51444	1.29058		4.11556	1.70218
0.61804	0.000293029		0.81793	0.00053164			0.63376	0.00235		0.64304	0.23915			0.63376	0.00235		0.62962	-0.11728		0.63437	-0.00487			0.64473	0.52098		0.51556	1.28301		4.12444	1.68356
0.61909	0.000295312		0.81894	0.000527225			0.63468	0.00244		0.64379	0.23675			0.63468	0.00244		0.63041	-0.10764		0.63538	-0.0044			0.64612	0.52083		0.51667	1.28377		4.13333	1.69392
0.62008	0.000293092		0.81994	0.000520797			0.63533	0.00252		0.64479	0.23475			0.63533	0.00252		0.63168	-0.09947		0.6363	0.37914			0.64751	0.5203		0.51778	1.28542		4.14222	1.68581
0.6209	0.000293481		0.82082	0.000519054			0.63662	0.00258		0.6457	0.23416			0.63662	0.00258		0.63292	-0.09241		0.63795	1.24297			0.6489	0.52001		0.51889	1.28427		4.15111	1.68803
0.62215	0.000293877		0.82181	0.000512194			0.63758	0.04001		0.64667	0.23356			0.63758	0.04001		0.63386	-0.0863		0.63895	1.23079			0.65028	0.51984		0.52	1.28102		4.16	1.67787
0.62292	0.000277933		0.82314	0.000512132			0.63869	0.06832		0.64799	0.23253			0.63869	0.06832		0.6346	-0.08087		0.63996	1.21946			0.65167	0.51966		0.52111	1.28362		4.16889	1.68071
0.62407	0.000231901		0.82394	0.000511627			0.63981	0.06116		0.64885	0.13566			0.63981	0.06116		0.63558	-0.07606		0.64099	1.21445			0.65306	0.5194		0.52222	1.27865		4.17778	1.68872
0.62496	0.000226228		0.8249	0.000310824			0.64086	0.05874		0.64994	0.000780116			0.64086	0.05874		0.63645	0.8049		0.64197	1.21562			0.65445	0.51931		0.52333	1.28492		4.18667	1.69105
0.62595	0.000225396		0.82613	0.000116359			0.64187	0.05729		0.65079	0.00117			0.64187	0.05729		0.63818	1.03112		0.64295	1.21825			0.65584	0.51943		0.52444	1.28232		4.19556	1.69763
0.62693	0.000228006		0.82693	0.000137797			0.6428	0.05641		0.65227	0.00139			0.6428	0.05641		0.63904	0.98859		0.64397	1.21497			0.65723	0.51923		0.52556	1.28316		4.20444	1.68727
0.62814	0.000227224		0.82803	0.000147973			0.64381	0.05627		0.65374	0.00143			0.64381	0.05627		0.63982	0.96166		0.64497	1.20814			0.65862	0.51877		0.52667	1.27555		4.21333	1.67742
0.62895	0.000229413		0.82896	0.00015584			0.64483	0.05613		0.65448	0.00148			0.64483	0.05613		0.64088	0.94425		0.64596	1.20901			0.66001	0.51813		0.52778	1.28247		4.22222	1.67967
0.62994	0.000229298		0.82981	0.000162105			0.64602	0.05592		0.65559	0.00153			0.64602	0.05592		0.64183	0.93474		0.64697	1.20916			0.6614	0.51797		0.52889	1.27926		4.23111	1.69587
0.63094	0.000229008		0.83081	0.000167765			0.64669	0.05611		0.65635	0.00156			0.64669	0.05611		0.64304	0.92625		0.64796	1.20887			0.66278	0.51798		0.53	1.28052		4.24	1.69587
0.63197	0.000234497		0.83202	0.00017048			0.6481	0.05622		0.65751	0.00159			0.6481	0.05622		0.64383	0.91605		0.64898	0.21074			0.66417	0.51763		0.53111	1.27831		4.24889	1.6907
0.63312	0.00023107		0.83294	0.000172368			0.64894	0.05629		0.65855	0.00162			0.64894	0.05629		0.64526	0.91082		0.65012	-0.0121			0.66556	0.51732		0.53222	1.27705		4.25778	1.68325
0.63409	0.000232152		0.8337	0.000174582			0.65004	0.01093		0.65952	0.00165			0.65004	0.01093		0.6458	0.91008		0.65144	-0.00939			0.66695	0.51724		0.53333	1.27544		4.26667	1.70079
0.63516	0.000279111		0.83479	0.000178296			0.65136	0.000163456		0.66081	0.1056			0.65136	0.000163456		0.64703	0.90974		0.65259	-0.00769			0.66834	0.51668		0.53444	1.28144		4.27556	1.6933
0.63583	0.000311403		0.83602	0.000179367			0.65247	0.0013		0.66207	0.3135			0.65247	0.0013		0.64787	0.89389		0.65357	-0.0066			0.66973	0.5157		0.53556	1.27403		4.28444	1.7044
0.63727	0.000305696		0.83696	0.000449326			0.65387	0.0018		0.66288	0.29204			0.65387	0.0018		0.64903	-0.16648		0.65458	-0.00574			0.67112	0.51524		0.53667	1.27747		4.29333	1.71244
0.63786	0.000305494		0.83792	0.000631725			0.6548	0.00202		0.66386	0.28075			0.6548	0.00202		0.65021	-0.15863		0.65556	-0.00504			0.67251	0.51525		0.53778	1.27987		4.30222	1.71514
0.63895	0.000302494		0.839	0.000598835			0.65561	0.00218		0.66509	0.27388			0.65561	0.00218		0.65142	-0.1368		0.65656	-0.00445			0.6739	0.51476		0.53889	1.27659		4.31111	1.72742
0.64028	0.000303737		0.8399	0.000578869			0.65676	0.00231		0.6661	0.26996			0.65676	0.00231		0.65221	-0.12292		0.65757	-0.00395			0.67528	0.51406		0.54	1.27819		4.32	1.71969
0.64091	0.000301135		0.84087	0.000567043			0.65795	0.00241		0.66681	0.26716			0.65795	0.00241		0.65318	-0.11186		0.6587	-0.00348			0.67667	0.51367		0.54111	1.27762		4.32889	1.73851
0.64199	0.000301806		0.84209	0.000555604			0.65868	0.00249		0.668	0.26424			0.65868	0.00249		0.65394	-0.10277		0.65992	-0.00301			0.67806	0.51305		0.54222	1.28171		4.33778	1.72929
0.64294	0.000299652		0.84305	0.000554544			0.65997	0.00256		0.6689	0.26242			0.65997	0.00256		0.65525	-0.09508		0.66109	0.87504			0.67945	0.51265		0.54333	1.27418		4.34667	1.73002
0.64387	0.000299491		0.84399	0.000546141			0.66084	0.00262		0.67012	0.26243			0.66084	0.00262		0.65617	-0.0885		0.66278	1.29136			0.68084	0.51222		0.54444	1.27823		4.35556	1.72118
0.64491	0.000300142		0.84499	0.000543236			0.66178	0.05746		0.67104	0.26055			0.66178	0.05746		0.65738	-0.08263		0.66379	1.28397			0.68223	0.51198		0.54556	1.278		4.36444	1.73342
0.64601	0.000299165		0.84592	0.00053902			0.66347	0.07723		0.67215	0.25889			0.66347	0.07723		0.65856	-0.07756		0.66477	1.28279			0.68362	0.51139		0.54667	1.28201		4.37333	1.73113
0.64699	0.000270599		0.84685	0.000539941			0.66439	0.07345		0.67311	0.07161			0.66439	0.07345		0.65922	-0.07299		0.66577	1.28214			0.68501	0.51116		0.54778	1.27062		4.38222	1.73525
0.64797	0.000226798		0.84801	0.0005372			0.6653	0.07183		0.67432	0.00145			0.6653	0.07183		0.66015	0.43316		0.66678	1.27755			0.6864	0.51268		0.54889	1.2746		4.39111	1.76486
0.64932	0.000229735		0.84894	0.000287982			0.66634	0.07066		0.67562	0.00149			0.66634	0.07066		0.66163	1.10232		0.66774	1.27637			0.68778	0.51217		0.55	1.27246		4.4	1.75127
0.64994	0.000229214		0.8499	0.000121366			0.66705	0.07029		0.67643	0.0016			0.66705	0.07029		0.66272	1.05664		0.66875	1.26977			0.68917	0.51168		0.55111	1.27823		4.40889	1.75311
0.65106	0.000230543		0.85095	0.000142521			0.66812	0.07016		0.67776	0.00163			0.66812	0.07016		0.66343	1.02673		0.66977	1.26908			0.69056	0.51117		0.55222	1.27292		4.41778	1.75242
0.65194	0.000231264		0.85182	0.000148893			0.66934	0.07001		0.67833	0.00165			0.66934	0.07001		0.66467	1.00815		0.67077	1.27372			0.69195	0.51076		0.55333	1.27544		4.42667	1.74888
0.65291	0.000230769		0.85296	0.000159021			0.67032	0.07005		0.67981	0.00168			0.67032	0.07005		0.66552	0.99866		0.67177	1.27794			0.69334	0.51057		0.55444	1.27399		4.43556	1.75401
0.65382	0.000233524		0.854	0.000163449			0.67115	0.0702		0.68081	0.0017			0.67115	0.0702		0.66665	0.99129		0.67279	0.414			0.69473	0.51005		0.55556	1.27353		4.44444	1.75533
0.65521	0.00023275		0.8551	0.000168553			0.67239	0.0703		0.68184	0.00172			0.67239	0.0703		0.66749	0.98259		0.67378	-0.01039			0.69612	0.50956		0.55667	1.27082		4.45333	1.76635
0.65585	0.000233103		0.85579	0.000171223			0.67348	0.05525		0.68268	0.00175			0.67348	0.05525		0.66857	0.97976		0.67492	-0.00801			0.69751	0.50946		0.55778	1.27357		4.46222	1.76493
0.6571	0.000234235		0.85692	0.000175208			0.67456	-0.00204		0.68372	0.00177			0.67456	-0.00204		0.66954	0.97969		0.67622	-0.00635			0.6989	0.50859		0.55889	1.27162		4.47111	1.77128
0.65807	0.000233585		0.85805	0.000177814			0.67545	0.00045281		0.68354	0.16433			0.67545	0.00045281		0.67037	0.97963		0.67736	-0.00526			0.70028	0.50831		0.56	1.27185		4.48	1.78854
0.659	0.000296799		0.85897	0.000179317			0.67674	0.00139		0.68642	0.33797			0.67674	0.00139		0.67164	0.97736		0.67838	-0.00453			0.70167	0.50823		0.56111	1.26925		4.48889	1.78972
0.65999	0.000326296		0.8601	0.000180677			0.67798	0.00182		0.68721	0.31936			0.67798	0.00182		0.67253	0.20833		0.67938	-0.00394			0.70306	0.50813		0.56222	1.26703		4.49778	1.7944
0.66098	0.000317964		0.8609	0.000501081			0.67898	0.00202		0.68833	0.30914			0.67898	0.00202		0.67367	-0.15078		0.68053	-0.00335			0.70445	0.508		0.56333	1.2678		4.50667	1.79347
0.66214	0.000315311		0.86197	0.000658106			0.6802	0.00217		0.68931	0.30328			0.6802	0.00217		0.67503	-0.129		0.68172	-0.00282			0.70584	0.50803		0.56444	1.27028		4.51556	1.7978
0.66301	0.00031189		0.86291	0.000620264			0.68111	0.00228		0.69039	0.29809			0.68111	0.00228		0.67623	-0.11569		0.68273	-0.00246			0.70723	0.50795		0.56556	1.27345		4.52444	1.80342
0.66396	0.000313202		0.864	0.000602473			0.68223	0.00237		0.69118	0.29483			0.68223	0.00237		0.67679	-0.1052		0.68374	-0.00219			0.70862	0.50746		0.56667	1.26909		4.53333	1.8201
0.66512	0.000310415		0.86498	0.000593187			0.68274	0.00245		0.69227	0.29398			0.68274	0.00245		0.67773	-0.09668		0.68509	0.83471			0.71001	0.50717		0.56778	1.26974		4.54222	1.82512
0.66603	0.000310724		0.86603	0.000581594			0.68374	0.0025		0.69322	0.2926			0.68374	0.0025		0.67867	-0.08951		0.6866	1.35041			0.7114	0.506		0.56889	1.27452		4.55111	1.83233
0.66701	0.000308839		0.86696	0.000575629			0.68511	0.00256		0.69415	0.29056			0.68511	0.00256		0.68001	-0.08334		0.68759	1.345			0.71278	0.50631		0.57	1.26795		4.56	1.82658
0.66794	0.000308801		0.8679	0.000569194			0.68603	0.08086		0.69526	0.28998			0.68603	0.08086		0.68111	-0.07795		0.6886	1.33602			0.71417	0.50575		0.57111	1.2733		4.56889	1.84787
0.66899	0.000308573		0.86897	0.000566956			0.68743	0.09227		0.6963	0.28973			0.68743	0.09227		0.68208	-0.07322		0.68958	1.33489			0.71556	0.50579		0.57222	1.2686		4.57778	1.83542
0.67004	0.000313096		0.87008	0.000564901			0.68877	0.089		0.69747	0.00568			0.68877	0.089		0.68265	-0.06896		0.6906	1.33203			0.71695	0.50571		0.57333	1.26929		4.58667	1.84239
0.67105	0.000271253		0.87093	0.000559365			0.68965	0.0875		0.69872	0.00184			0.68965	0.0875		0.6839	-0.04947		0.69159	1.33435			0.71834	0.50674		0.57444	1.2676		4.59556	1.85109
0.6722	0.000229507		0.87192	0.000560952			0.69096	0.08665		0.69987	0.00172			0.69096	0.08665		0.6849	1.11709		0.69261	1.33074			0.71973	0.50606		0.57556	1.26757		4.60444	1.84887
0.67318	0.000229698		0.87298	0.000270025			0.69166	0.08641		0.70118	0.00171			0.69166	0.08641		0.68629	1.11836		0.69362	1.32706			0.72112	0.50569		0.57667	1.27066		4.61333	1.84828
0.67397	0.000233378		0.87372	0.000125766			0.69258	0.08597		0.70245	0.00176			0.69258	0.08597		0.68699	1.09139		0.6946	1.32691			0.72251	0.50533		0.57778	1.26875		4.62222	1.83532
0.67496	0.000232805		0.8748	0.000148571			0.69357	0.08603		0.70332	0.00178			0.69357	0.08603		0.68833	1.07561		0.69558	1.32865			0.7239	0.50484		0.57889	1.26806		4.63111	1.84291
0.67611	0.000233916		0.87594	0.000154187			0.69454	0.08616		0.7046	0.0018			0.69454	0.08616		0.68932	1.06615		0.69665	0.6325			0.72528	0.50415		0.58	1.26527		4.64	1.84711
0.67722	0.000235347		0.8769	0.00016231			0.69553	0.08633		0.70552	0.00182			0.69553	0.08633		0.69052	1.05883		0.69761	-0.00829			0.72667	0.50363		0.58111	1.26932		4.64889	1.84121
0.67795	0.000235591		0.87799	0.000165523			0.69654	0.08645		0.70642	0.00184			0.69654	0.08645		0.69112	1.05111		0.69872	-0.00637			0.72806	0.50293		0.58222	1.26917		4.65778	1.84617
0.6788	0.00023419		0.87902	0.000170697			0.6976	0.04052		0.70763	0.00185			0.6976	0.04052		0.69207	1.04835		0.70003	-0.00505			0.72945	0.50253		0.58333	1.26783		4.66667	1.85165
0.67998	0.000238468		0.88006	0.000172278			0.69829	-0.00109		0.70873	0.15452			0.69829	-0.00109		0.69314	1.04388		0.70118	-0.00414			0.73084	0.50244		0.58444	1.26967		4.67556	1.85979
0.68096	0.000236221		0.88096	0.000175903			0.69967	0.000418708		0.71023	0.37847			0.69967	0.000418708		0.69405	1.04095		0.70219	-0.00351			0.73223	0.50193		0.58556	1.26493		4.68444	1.85813
0.682	0.000236922		0.88197	0.000178847			0.70096	0.00141		0.71104	0.35476			0.70096	0.00141		0.69503	1.03806		0.70332	-0.00294			0.73362	0.50135		0.58667	1.25683		4.69333	1.86562
0.68297	0.000310368		0.88288	0.000181934			0.7025	0.0017		0.71218	0.34303			0.7025	0.0017		0.69613	0.67537		0.70452	-0.00239			0.73501	0.50125		0.58778	1.27131		4.70222	1.8721
0.68391	0.000335149		0.88403	0.000182153			0.7033	0.00187		0.71311	0.33756			0.7033	0.00187		0.69707	-0.14456		0.70551	-0.00204			0.7364	0.50089		0.58889	1.26772		4.71111	1.86943
0.68498	0.000327245		0.88498	0.000548617			0.70425	0.00201		0.71421	0.3332			0.70425	0.00201		0.69832	-0.12223		0.70651	-0.00174			0.73778	0.50125		0.59	1.26917		4.72	1.87269
0.68612	0.000324095		0.88588	0.0006711			0.70527	0.00212		0.71519	0.32933			0.70527	0.00212		0.69941	-0.10718		0.70751	-0.0015			0.73917	0.50069		0.59111	1.26867		4.72889	1.89308
0.68686	0.000322681		0.88693	0.000642385			0.70632	0.0022		0.71596	0.32725			0.70632	0.0022		0.70027	-0.09743		0.70892	0.78707			0.74056	0.50001		0.59222	1.26917		4.73778	1.89669
0.68812	0.000322814		0.88803	0.000626308			0.70672	0.00227		0.71728	0.32479			0.70672	0.00227		0.70148	-0.08948		0.71039	1.39132			0.74195	0.50029		0.59333	1.26718		4.74667	1.91042
0.689	0.000318537		0.88896	0.000615468			0.70828	0.00233		0.718	0.32308			0.70828	0.00233		0.70249	-0.08289		0.71138	1.38834			0.74334	0.49959		0.59444	1.26814		4.75556	1.91052
0.69003	0.000323706		0.88977	0.000606314			0.70936	0.04144		0.71901	0.32296			0.70936	0.04144		0.70342	-0.07718		0.7124	1.38639			0.74473	0.49898		0.59556	1.2668		4.76444	1.916
0.69098	0.000318739		0.89084	0.000600908			0.7108	0.11826		0.72005	0.32194			0.7108	0.11826		0.70453	-0.07232		0.71337	1.38852			0.74612	0.49864		0.59667	1.2639		4.77333	1.9213
0.69196	0.000319617		0.89194	0.000598755			0.71198	0.11042		0.72128	0.0322			0.71198	0.11042		0.70554	-0.06793		0.71437	1.38386			0.74751	0.49803		0.59778	1.26332		4.78222	1.93115
0.6933	0.000320605		0.89304	0.000593561			0.71288	0.10768		0.72248	0.00218			0.71288	0.10768		0.70651	-0.06414		0.71538	1.38052			0.7489	0.49804		0.59889	1.26424		4.79111	1.93014
0.69393	0.000319235		0.89396	0.000591871			0.71369	0.10675		0.72416	0.00187			0.71369	0.10675		0.70753	-0.06063		0.71637	1.37978			0.75028	0.49751		0.6	1.26371		4.8	1.92342
0.69499	0.000272083		0.89496	0.000592618			0.71473	0.10596		0.72533	0.00185			0.71473	0.10596		0.70838	0.86539		0.71737	1.38497			0.75167	0.49711		0.60111	1.26451		4.80889	1.92817
0.69585	0.00023596		0.89598	0.000591519			0.71594	0.10579		0.72609	0.00188			0.71594	0.10579		0.7096	1.18253		0.71838	1.38588			0.75306	0.49688		0.60222	1.26546		4.81778	1.94245
0.69704	0.000233779		0.89698	0.000251725			0.71665	0.10553		0.7275	0.00189			0.71665	0.10553		0.71097	1.15565		0.71938	1.38153			0.75445	0.49674		0.60333	1.26351		4.82667	1.94034
0.69793	0.0002337		0.89794	0.000135048			0.71771	0.10586		0.72843	0.00191			0.71771	0.10586		0.71167	1.13989		0.72042	0.84774			0.75584	0.49614		0.60444	1.26237		4.83556	1.93652
0.69905	0.000234758		0.89894	0.00014929			0.71893	0.1066		0.72935	0.00193			0.71893	0.1066		0.71283	1.12731		0.72139	-0.0062			0.75723	0.49577		0.60556	1.2634		4.84444	1.92363
0.7001	0.000238123		0.89995	0.000157683			0.71985	0.10605		0.73046	0.00194			0.71985	0.10605		0.7136	1.11836		0.72255	-0.00499			0.75862	0.49554		0.60667	1.26543		4.85333	1.94488
0.70115	0.000237458		0.90091	0.000165456			0.72073	0.10557		0.73139	0.00195			0.72073	0.10557		0.71459	1.11436		0.7238	-0.00402			0.76001	0.49519		0.60778	1.26634		4.86222	1.94765
0.70201	0.000239574		0.90182	0.000168696			0.72179	0.01731		0.73267	0.14091			0.72179	0.01731		0.71574	1.11148		0.72517	-0.00314			0.7614	0.49495		0.60889	1.26134		4.87111	1.94942
0.70295	0.000240451		0.90307	0.000173887			0.72289	-0.00060175		0.73356	0.42242			0.72289	-0.00060175		0.71687	1.10799		0.72631	-0.00255			0.76278	0.49461		0.61	1.26275		4.88	1.95729
0.70384	0.000240499		0.90391	0.000175275			0.72417	0.00061814		0.73473	0.39272			0.72417	0.00061814		0.71777	1.10542		0.7273	-0.00214			0.76417	0.49409		0.61111	1.26569		4.88889	1.94623
0.70474	0.000237633		0.90516	0.000176863			0.72544	0.00127		0.73591	0.37972			0.72544	0.00127		0.71876	1.10447		0.72832	-0.00179			0.76556	0.49381		0.61222	1.25946		4.89778	1.95008
0.70602	0.000239102		0.90603	0.000179663			0.72611	0.00152		0.73701	0.37362			0.72611	0.00152		0.71968	1.08878		0.72931	-0.00149			0.76695	0.49344		0.61333	1.25904		4.90667	1.95154
0.70696	0.000324381		0.90688	0.000184293			0.72728	0.00169		0.73791	0.36848			0.72728	0.00169		0.72071	-0.11072		0.7303	-0.00122			0.76834	0.49305		0.61444	1.26436		4.91556	1.95258
0.70829	0.000343457		0.90793	0.00018286			0.7286	0.00181		0.7386	0.3644			0.7286	0.00181		0.72179	-0.1126		0.73131	-0.001			0.76973	0.49268		0.61556	1.25824		4.92444	1.95899
0.70911	0.000338954		0.90899	0.000604617			0.72943	0.00192		0.73976	0.36139			0.72943	0.00192		0.72287	-0.09823		0.73206	0.65498			0.77112	0.49242		0.61667	1.25809		4.93333	1.95934
0.71015	0.000336046		0.9099	0.000686646			0.73024	0.002		0.74089	0.36004			0.73024	0.002		0.7241	-0.08911		0.73419	1.45502			0.77251	0.49245		0.61778	1.26103		4.94222	1.9687
0.71094	0.000331955		0.91087	0.000663067			0.73151	0.00207		0.74206	0.3579			0.73151	0.00207		0.72509	-0.08178		0.73519	1.44477			0.7739	0.49244		0.61889	1.25683		4.95111	1.96707
0.712	0.00033476		0.91191	0.000647967			0.73225	0.00212		0.74306	0.35716			0.73225	0.00212		0.72631	-0.07571		0.73619	1.43544			0.77528	0.49212		0.62	1.25281		4.96	1.96357
0.7131	0.000330411		0.91297	0.000641885			0.73359	0.07905		0.74382	0.35637			0.73359	0.07905		0.72715	-0.07059		0.73717	1.43284			0.77667	0.49182		0.62111	1.25434		4.96889	1.97816
0.71407	0.000331939		0.91399	0.000631241			0.73503	0.13927		0.7452	0.07452			0.73503	0.13927		0.72796	-0.06607		0.73819	1.4305			0.77806	0.49151		0.62222	1.26355		4.97778	1.96485
0.71513	0.000333127		0.91487	0.000627379			0.73628	0.13248		0.74619	0.0023			0.73628	0.13248		0.72905	-0.06216		0.7392	1.42739			0.77945	0.49155		0.62333	1.26		4.98667	1.98586
0.71604	0.000332088		0.91598	0.000622643			0.73693	0.12977		0.74762	0.00199			0.73693	0.12977		0.73025	-0.05867		0.74018	1.42867			0.78084	0.49106		0.62444	1.2574		4.99556	1.97997
0.71704	0.000332332		0.91689	0.000620576			0.73795	0.12924		0.74902	0.00199			0.73795	0.12924		0.73115	-0.05557		0.74119	1.42582			0.78223	0.49113		0.62556	1.26359		5.00444	1.97692
0.71803	0.000331736		0.91787	0.000620169			0.73895	0.12809		0.75012	0.00198			0.73895	0.12809		0.73228	0.67477		0.74218	1.42549			0.78362	0.49037		0.62667	1.26634		5.01333	1.9851
0.71906	0.000262919		0.91892	0.000618628			0.73964	0.12833		0.75107	0.00198			0.73964	0.12833		0.73388	1.22044		0.74318	1.43048			0.78501	0.49023		0.62778	1.25904		5.02222	1.99273
0.71999	0.000241513		0.92002	0.000616426			0.74106	0.12833		0.75223	0.00199			0.74106	0.12833		0.73485	1.20016		0.74419	1.07351			0.7864	0.49006		0.62889	1.26176		5.03111	2.00424
0.72114	0.000239335		0.92104	0.000223393			0.74195	0.12806		0.75287	0.002			0.74195	0.12806		0.7359	1.1867		0.74518	-0.00382			0.78778	0.49033		0.63	1.26554		5.04	2.00299
0.72223	0.000240281		0.92183	0.000142643			0.74289	0.12849		0.75413	0.00203			0.74289	0.12849		0.73703	1.18158		0.74632	-0.00382			0.78917	0.4899		0.63111	1.26153		5.04889	2.00989
0.72289	0.000238989		0.92308	0.000154485			0.74389	0.12879		0.75487	0.00204			0.74389	0.12879		0.73785	1.17262		0.74764	-0.00313			0.79056	0.48965		0.63222	1.25388		5.05778	2.00226
0.72402	0.000238994		0.92396	0.00016129			0.74481	0.12538		0.75634	0.12019			0.74481	0.12538		0.73889	1.16527		0.74896	-0.0024			0.79195	0.4891		0.63333	1.25446		5.06667	2.00181
0.72509	0.000242076		0.92481	0.000168427			0.74591	-0.00414		0.75769	0.46602			0.74591	-0.00414		0.74011	1.1633		0.75011	-0.00191			0.79334	0.48905		0.63444	1.2595		5.07556	2.00545
0.72596	0.000243302		0.92603	0.000172685			0.74721	-0.000498603		0.75882	0.43326			0.74721	-0.000498603		0.741	1.16403		0.75109	-0.00156			0.79473	0.48878		0.63556	1.26413		5.08444	2.0092
0.72699	0.000241045		0.92694	0.000175764			0.74851	0.000607257		0.75971	0.41731			0.74851	0.000607257		0.742	1.16597		0.75211	-0.00126			0.79612	0.48841		0.63667	1.25969		5.09333	2.01346
0.72788	0.000244361		0.92792	0.000178606			0.74963	0.00112		0.7607	0.40868			0.74963	0.00112		0.74311	1.16404		0.7531	-0.001			0.79751	0.48776		0.63778	1.25675		5.10222	2.01239
0.72894	0.000242974		0.92887	0.000182115			0.7504	0.00135		0.76145	0.40361			0.7504	0.00135		0.74405	0.85524		0.75409	-0.000770047			0.7989	0.48774		0.63889	1.25744		5.11111	2.00341
0.72991	0.000242435		0.92995	0.00018183			0.75139	0.00152		0.76266	0.40062			0.75139	0.00152		0.74491	-0.11168		0.75511	-0.000572963			0.80028	0.48706		0.64	1.24819		5.12	2.01318
0.73092	0.000354646		0.93094	0.000186316			0.75258	0.00164		0.7635	0.39684			0.75258	0.00164		0.74607	-0.09474		0.75635	0.58976			0.80167	0.4873		0.64111	1.25652		5.12889	2.0189
0.73196	0.000352667		0.93178	0.000185986			0.75356	0.00174		0.76458	0.394			0.75356	0.00174		0.74741	-0.08348		0.75795	1.5			0.80306	0.48672		0.64222	1.25014		5.13778	2.02487
0.73298	0.000347596		0.93281	0.000663583			0.75448	0.00182		0.76557	0.39413			0.75448	0.00182		0.74859	-0.07617		0.75896	1.49467			0.80445	0.48665		0.64333	1.24727		5.14667	2.01589
0.73397	0.000350529		0.93389	0.000707943			0.75563	0.00188		0.76668	0.39332			0.75563	0.00188		0.74906	-0.07021		0.75998	1.48152			0.80584	0.48691		0.64444	1.25384		5.15556	2.01575
0.73498	0.000343761		0.93505	0.000685929			0.75664	0.00194		0.76755	0.39168			0.75664	0.00194		0.75005	-0.06529		0.76099	1.47719			0.80723	0.48616		0.64556	1.24903		5.16444	2.02709
0.73612	0.000344282		0.93601	0.00067343			0.75772	0.12675		0.76863	0.15915			0.75772	0.12675		0.7511	-0.06102		0.76199	1.47431			0.80862	0.48599		0.64667	1.24807		5.17333	2.01367
0.73698	0.000345845		0.93681	0.000663982			0.75887	0.16259		0.77008	0.00251			0.75887	0.16259		0.75246	-0.05738		0.76295	1.47159			0.81001	0.48579		0.64778	1.24781		5.18222	2.02033
0.73787	0.000344822		0.93797	0.000659137			0.75991	0.15776		0.77114	0.00213			0.75991	0.15776		0.75373	-0.05365		0.76398	1.47252			0.8114	0.48543		0.64889	1.25373		5.19111	2.01159
0.73904	0.000343506		0.93892	0.000656014			0.76098	0.15599		0.77255	0.00205			0.76098	0.15599		0.75457	-0.0504		0.76498	1.47223			0.81278	0.48517		0.65	1.24356		5.2	2.01148
0.74023	0.000343723		0.93995	0.000646248			0.76254	0.15542		0.77408	0.0021			0.76254	0.15542		0.75565	-0.04763		0.76597	1.46753			0.81417	0.48473		0.65111	1.25155		5.20889	2.02764
0.74097	0.000345659		0.94105	0.000644808			0.76308	0.15481		0.77496	0.00209			0.76308	0.15481		0.75712	1.29385		0.76697	1.46597			0.81556	0.48419		0.65222	1.25339		5.21778	2.02001
0.74185	0.000344967		0.94185	0.000642967			0.76404	0.15491		0.77618	0.0021			0.76404	0.15491		0.75806	1.26118		0.76803	1.31093			0.81695	0.48379		0.65333	1.25002		5.22667	2.05604
0.74301	0.000242586		0.94296	0.000639036			0.76514	0.15537		0.77651	0.00211			0.76514	0.15537		0.75938	1.2474		0.769	0.000113809			0.81834	0.48317		0.65444	1.25094		5.23556	2.04997
0.74389	0.000242818		0.94415	0.000635191			0.76611	0.15506		0.7779	0.00211			0.76611	0.15506		0.76009	1.23865		0.77014	-0.00266			0.81973	0.48303		0.65556	1.25197		5.24444	2.03981
0.74504	0.000240696		0.94497	0.000195577			0.76682	0.15496		0.77903	0.00213			0.76682	0.15496		0.76091	1.23013		0.77145	-0.00233			0.82112	0.48305		0.65667	1.25266		5.25333	2.05718
0.74604	0.000244313		0.94592	0.000149937			0.76816	0.15546		0.7798	0.00214			0.76816	0.15546		0.76224	1.22962		0.77274	-0.00177			0.82251	0.48206		0.65778	1.25075		5.26222	2.1033
0.74705	0.000243861		0.94697	0.000164335			0.76917	0.10918		0.78064	0.36449			0.76917	0.10918		0.76342	1.22666		0.77393	-0.00136			0.8239	0.48186		0.65889	1.24926		5.27111	2.09255
0.74806	0.000245872		0.94785	0.000166082			0.77015	-0.0028		0.78267	0.46974			0.77015	-0.0028		0.7641	1.22199		0.77492	-0.00108			0.82528	0.4825		0.66	1.25339		5.28	2.05541
0.74892	0.000246522		0.94906	0.000171582			0.77154	-0.000438556		0.78364	0.45453			0.77154	-0.000438556		0.76521	1.21919		0.77592	-0.000825325			0.82667	0.48114		0.66111	1.25289		5.28889	2.04102
0.75026	0.000245659		0.94997	0.000176446			0.7725	0.000548944		0.78483	0.44401			0.7725	0.000548944		0.76608	1.21829		0.7769	-0.000605717			0.82806	0.48111		0.66222	1.24983		5.29778	2.0707
0.75091	0.000245539		0.9511	0.000177453			0.7742	0.001		0.78572	0.44098			0.7742	0.001		0.76699	1.22008		0.77807	-0.000386687			0.82945	0.48125		0.66333	1.24563		5.30667	2.06987
0.75212	0.000245874		0.95204	0.000182739			0.77464	0.00122		0.78662	0.43824			0.77464	0.00122		0.76823	0.50633		0.7792	-0.000198196			0.83084	0.48046		0.66444	1.24765		5.31556	2.05711
0.75294	0.000244461		0.95292	0.000182808			0.77582	0.00138		0.78777	0.436			0.77582	0.00138		0.76917	-0.09153		0.78058	0.77989			0.83223	0.48047		0.66556	1.24838		5.32444	2.05878
0.75387	0.000246025		0.95395	0.000186647			0.7768	0.00149		0.78875	0.4329			0.7768	0.00149		0.77046	-0.07774		0.78206	1.53813			0.83362	0.47989		0.66667	1.24498		5.33333	2.0558
0.75509	0.000388516		0.95502	0.000188379			0.77772	0.00159		0.78956	0.43059			0.77772	0.00159		0.7715	-0.07028		0.78306	1.52764			0.83501	0.47967		0.66778	1.25373		5.34222	2.05583
0.75603	0.000369555		0.95586	0.000189675			0.77883	0.00167		0.79076	0.42813			0.77883	0.00167		0.7724	-0.06438		0.78406	1.52858			0.8364	0.47949		0.66889	1.25381		5.35111	2.05215
0.7571	0.000363369		0.95691	0.000726634			0.77991	0.00173		0.79176	0.42683			0.77991	0.00173		0.77341	-0.05964		0.78509	1.52805			0.83778	0.47902		0.67	1.24238		5.36	2.03621
0.75803	0.000359339		0.95803	0.000730737			0.78062	0.00185		0.79278	0.09511			0.78062	0.00185		0.77458	-0.05559		0.78607	1.51892			0.83917	0.47874		0.67111	1.2407		5.36889	2.04116
0.75893	0.000357021		0.959	0.000708915			0.78223	0.2048		0.79387	0.00293			0.78223	0.2048		0.77577	-0.05128		0.78708	1.51031			0.84056	0.47845		0.67222	1.24383		5.37778	2.03603
0.7601	0.000359102		0.95996	0.000699119			0.78341	0.19287		0.79513	0.00238			0.78341	0.19287		0.77675	-0.04834		0.7881	1.51542			0.84195	0.47788		0.67333	1.24811		5.38667	2.03936
0.76104	0.000356305		0.961	0.000685555			0.78426	0.18815		0.79594	0.00217			0.78426	0.18815		0.77788	-0.04574		0.78909	1.52009			0.84334	0.47784		0.67444	1.23932		5.39556	2.03569
0.76205	0.00035752		0.96189	0.000675445			0.7851	0.18611		0.79751	0.00216			0.7851	0.18611		0.77878	-0.04339		0.79008	1.51149			0.84473	0.47736		0.67556	1.24398		5.40444	2.03555
0.76326	0.000357863		0.9629	0.000672828			0.78634	0.18516		0.79863	0.00218			0.78634	0.18516		0.78001	0.47073		0.79107	1.50848			0.84612	0.47727		0.67667	1.24746		5.41333	2.03797
0.76393	0.000357011		0.96384	0.000670381			0.78724	0.18458		0.79962	0.00219			0.78724	0.18458		0.78134	1.32677		0.79214	1.08178			0.84751	0.47713		0.67778	1.24425		5.42222	2.03655
0.76509	0.00035549		0.96485	0.000668604			0.78793	0.18434		0.80052	0.00219			0.78793	0.18434		0.78239	1.30448		0.79307	-0.000337403			0.8489	0.477		0.67889	1.24609		5.43111	2.0465
0.76596	0.00036809		0.96585	0.00066549			0.7893	0.1844		0.80168	0.0022			0.7893	0.1844		0.78343	1.29252		0.79423	-0.00154			0.85028	0.47608		0.68	1.24593		5.44	2.04342
0.76709	0.000232881		0.967	0.00066532			0.79044	0.18498		0.80265	0.0022			0.79044	0.18498		0.78446	1.28711		0.79554	-0.00141			0.85167	0.47614		0.68111	1.24781		5.44889	2.03673
0.76798	0.000244527		0.96795	0.000668082			0.79137	0.18604		0.80357	0.00222			0.79137	0.18604		0.78542	1.28233		0.79682	-0.00103			0.85306	0.4756		0.68222	1.24421		5.45778	2.04532
0.76896	0.000245641		0.96879	0.000171782			0.79217	0.18624		0.8049	0.3684			0.79217	0.18624		0.78636	1.28147		0.798	-0.000718455			0.85445	0.47567		0.68333	1.23814		5.46667	2.05541
0.77009	0.000246861		0.96988	0.000157618			0.7936	0.07245		0.80658	0.51094			0.7936	0.07245		0.78743	1.27978		0.799	-0.00049903			0.85584	0.47508		0.68444	1.24299		5.47556	2.04099
0.77116	0.000247941		0.971	0.000170836			0.79444	-0.00192		0.80747	0.49548			0.79444	-0.00192		0.78825	1.27729		0.80018	-0.000285355			0.85723	0.47521		0.68556	1.2415		5.48444	2.04446
0.77186	0.000247138		0.97193	0.00017289			0.79549	-0.000284132		0.80864	0.48579			0.79549	-0.000284132		0.78948	1.28061		0.80131	-7.6356e-05			0.85862	0.4749		0.68667	1.24628		5.49333	2.05489
0.77309	0.000249765		0.97299	0.000178053			0.79681	0.000650922		0.80964	0.47894			0.79681	0.000650922		0.79052	1.27376		0.8023	7.93542e-05			0.86001	0.47502		0.68778	1.247		5.50222	2.03797
0.77395	0.000250092		0.97402	0.000179528			0.79818	0.000932268		0.81047	0.4741			0.79818	0.000932268		0.79142	1.27208		0.80331	0.000186551			0.8614	0.47466		0.68889	1.24333		5.51111	2.06269
0.77514	0.000249425		0.97489	0.000184555			0.79883	0.00113		0.81168	0.47086			0.79883	0.00113		0.79233	0.12672		0.80469	0.97127			0.86278	0.47418		0.69	1.24551		5.52	2.05736
0.77598	0.000253148		0.97588	0.000185062			0.79958	0.00127		0.81251	0.46848			0.79958	0.00127		0.79355	-0.07349		0.80618	1.57245			0.86417	0.47383		0.69111	1.23542		5.52889	2.06051
0.77691	0.000248274		0.97685	0.000186278			0.80089	0.00139		0.81362	0.4664			0.80089	0.00139		0.79456	-0.06446		0.80718	1.5701			0.86556	0.47358		0.69222	1.24288		5.53778	2.0534
0.77803	0.000243175		0.97811	0.000189166			0.80202	0.00148		0.81466	0.46508			0.80202	0.00148		0.79573	-0.0586		0.8082	1.5662			0.86695	0.47397		0.69333	1.24364		5.54667	2.04706
0.77891	0.000408374		0.979	0.000191261			0.80306	0.00156		0.81551	0.46407			0.80306	0.00156		0.79694	-0.05339		0.80919	1.56442			0.86834	0.47346		0.69444	1.24161		5.55556	2.05486
0.77995	0.000383236		0.97995	0.000192553			0.804	0.00162		0.8167	0.17201			0.804	0.00162		0.79794	-0.04917		0.81018	1.56266			0.86973	0.47295		0.69556	1.24716		5.56444	2.05056
0.78104	0.000377197		0.98097	0.000780511			0.80514	0.09356		0.81763	0.00311			0.80514	0.09356		0.79904	-0.04608		0.81119	1.55892			0.87112	0.47259		0.69667	1.24142		5.57333	2.04085
0.78184	0.000375729		0.98197	0.000750701			0.80661	0.23356		0.81865	0.00251			0.80661	0.23356		0.80005	-0.04337		0.81217	1.55443			0.87251	0.47229		0.69778	1.24245		5.58222	2.04879
0.78297	0.000372158		0.98301	0.000728032			0.80734	0.22506		0.82008	0.0023			0.80734	0.22506		0.80097	-0.04097		0.81317	1.55208			0.8739	0.47194		0.69889	1.24238		5.59111	2.0412
0.78393	0.000374209		0.98405	0.000717269			0.80843	0.22161		0.82164	0.00229			0.80843	0.22161		0.80186	-0.03885		0.81418	1.55506			0.87528	0.47201		0.7	1.23837		5.6	2.05347
0.78514	0.000373394		0.98489	0.000713457			0.80982	0.21969		0.82251	0.00229			0.80982	0.21969		0.80321	-0.03691		0.81518	1.55352			0.87667	0.47171		0.70111	1.24433		5.60889	2.04633
0.78603	0.000373725		0.98599	0.000705349			0.81037	0.21932		0.82362	0.00229			0.81037	0.21932		0.80421	0.77865		0.81622	0.80006			0.87806	0.47133		0.70222	1.24257		5.61778	2.05746
0.78712	0.000371835		0.98692	0.00070316			0.81178	0.21933		0.82446	0.00229			0.81178	0.21933		0.80548	1.37302		0.81716	0.000416729			0.87945	0.4715		0.70333	1.23886		5.62667	2.05517
0.78826	0.000372099		0.98785	0.000697987			0.81255	0.21919		0.82543	0.0023			0.81255	0.21919		0.80658	1.34327		0.81834	-0.000527497			0.88084	0.47073		0.70444	1.24215		5.63556	2.05392
0.7888	0.000371173		0.9889	0.000698229			0.81369	0.21895		0.82656	0.00231			0.81369	0.21895		0.80747	1.33344		0.81962	-0.000590624			0.88223	0.47015		0.70556	1.23993		5.64444	2.05576
0.78996	0.000390416		0.98988	0.000699311			0.81453	0.21812		0.82755	0.00231			0.81453	0.21812		0.80892	1.33129		0.82095	-0.000354807			0.88362	0.4705		0.70667	1.23951		5.65333	2.05597
0.79118	0.000241153		0.99087	0.000696647			0.81555	0.21943		0.82884	0.36514			0.81555	0.21943		0.80943	1.33073		0.82224	-0.000121247			0.88501	0.47012		0.70778	1.23917		5.66222	2.06533
0.79204	0.000253281		0.99201	0.000691957			0.81645	0.22121		0.83038	0.55565			0.81645	0.22121		0.81054	1.33047		0.8234	5.58466e-05			0.8864	0.46969		0.70889	1.23978		5.67111	2.05014
0.79315	0.000252108		0.9931	0.000155257			0.8174	0.01937		0.83138	0.53604			0.8174	0.01937		0.81148	1.33001		0.82441	0.000198644			0.88778	0.46952		0.71	1.23772		5.68	2.04841
0.79401	0.000253408		0.99404	0.000167137			0.819	-0.00129		0.83227	0.52215			0.819	-0.00129		0.81263	1.33012		0.82541	0.000333774			0.88917	0.46933		0.71111	1.2431		5.68889	2.05098
0.79526	0.000253897		0.99508	0.000176107			0.82003	-2.7444e-05		0.83344	0.5149			0.82003	-2.7444e-05		0.8135	1.33316		0.82641	0.000455928			0.89056	0.46922		0.71222	1.23928		5.69778	2.0463
0.79603	0.000254631		0.99593	0.000179998			0.82102	0.000620465		0.83463	0.51203			0.82102	0.000620465		0.81444	1.32887		0.82741	0.000515429			0.89195	0.46877		0.71333	1.23947		5.70667	2.05039
0.79727	0.000253413		0.99698	0.000184398			0.82175	0.000883796		0.83551	0.51054			0.82175	0.000883796		0.81549	1.24888		0.82851	1.17657			0.89334	0.46816		0.71444	1.24135		5.71556	2.0569
0.79789	0.00025537		0.99804	0.000183859			0.82321	0.00107		0.83641	0.50841			0.82321	0.00107		0.81674	-0.06585		0.83039	1.61172			0.89473	0.46778		0.71556	1.24009		5.72444	2.05448
0.79895	0.000253992		0.99917	0.000186826			0.8243	0.00122		0.83728	0.5045			0.8243	0.00122		0.81746	-0.05956		0.83138	1.60451			0.89612	0.46757		0.71667	1.23638		5.73333	2.04349
0.80004	0.000257986		0.99995	0.000189853			0.82517	0.00133		0.83839	0.5018			0.82517	0.00133		0.81886	-0.05216		0.83237	1.60247			0.89751	0.46707		0.71778	1.24016		5.74222	2.06065
0.80089	0.000254644		1.00085	0.000192812			0.82583	0.00141		0.83956	0.50238			0.82583	0.00141		0.82011	-0.04716		0.83338	1.59438			0.8989	0.46623		0.71889	1.23882		5.75111	2.05274
0.8019	0.000251039		1.00193	0.000192618			0.82717	0.00149		0.84053	0.25544			0.82717	0.00149		0.82114	-0.04372		0.83437	1.59283			0.90028	0.46629		0.72	1.23481		5.76	2.04962
0.80301	0.000409498		1.00296	0.00019589			0.82803	0.00154		0.8415	0.00358			0.82803	0.00154		0.82213	-0.0408		0.83537	1.59549			0.90167	0.46591		0.72111	1.23431		5.76889	2.04987
0.80405	0.000396247		1.00408	0.000201718			0.8294	0.16509		0.84229	0.00269			0.8294	0.16509		0.82298	-0.03833		0.83639	1.5916			0.90306	0.46592		0.72222	1.2475		5.77778	2.05046
0.80511	0.000392501		1.00494	0.000813917			0.83086	0.26969		0.84381	0.00241			0.83086	0.26969		0.82417	-0.03612		0.83737	1.58115			0.90445	0.46536		0.72333	1.22923		5.78667	2.05909
0.80617	0.000390075		1.00598	0.000768708			0.83197	0.26256		0.8453	0.00242			0.83197	0.26256		0.82512	-0.0342		0.83839	1.58632			0.90584	0.46489		0.72444	1.23642		5.79556	2.05475
0.80708	0.000389113		1.00693	0.000754595			0.83276	0.25923		0.84641	0.00238			0.83276	0.25923		0.82643	-0.03246		0.83939	1.57993			0.90723	0.46439		0.72556	1.23164		5.80444	2.06169
0.80817	0.000388909		1.00807	0.000744649			0.83381	0.25831		0.84723	0.00238			0.83381	0.25831		0.82736	-0.0309		0.84041	0.33231			0.90862	0.46392		0.72667	1.23626		5.81333	2.05763
0.80912	0.00038608		1.00895	0.000738901			0.83456	0.25791		0.84842	0.00238			0.83456	0.25791		0.82773	0.99664		0.84136	0.00131			0.91001	0.46308		0.72778	1.2384		5.82222	2.04179
0.81009	0.000388718		1.01001	0.000731907			0.83577	0.25751		0.84966	0.00239			0.83577	0.25751		0.82977	1.40108		0.84254	0.000326943			0.9114	0.46288		0.72889	1.2334		5.83111	2.055
0.81101	0.000389955		1.0109	0.000731029			0.83693	0.25731		0.85013	0.00239			0.83693	0.25731		0.8307	1.38764		0.84383	0.000203059			0.91278	0.46279		0.73	1.24009		5.84	2.04948
0.81205	0.000388795		1.01185	0.00072862			0.83786	0.25755		0.8513	0.0024			0.83786	0.25755		0.83182	1.3847		0.84514	0.000328			0.91417	0.46271		0.73111	1.23428		5.84889	2.05188
0.81284	0.000387764		1.01314	0.000728307			0.8387	0.25826		0.85261	0.35761			0.8387	0.25826		0.83299	1.38469		0.84632	0.000457489			0.91556	0.46256		0.73222	1.23508		5.85778	2.04564
0.81409	0.000405144		1.0142	0.000724172			0.83978	0.25895		0.85411	0.59843			0.83978	0.25895		0.8337	1.37896		0.84732	0.00056295			0.91695	0.46185		0.73333	1.23882		5.86667	2.04508
0.81498	0.000260423		1.01485	0.000726426			0.84074	0.23605		0.85517	0.57586			0.84074	0.23605		0.83491	1.37496		0.84831	0.000667991			0.91834	0.46149		0.73444	1.23733		5.87556	2.05226
0.8161	0.000257906		1.01593	0.000713593			0.84154	-0.00473		0.85613	0.56582			0.84154	-0.00473		0.83552	1.37361		0.84932	0.000767808			0.91973	0.46135		0.73556	1.23447		5.88444	2.05749
0.81694	0.00025706		1.01702	0.000161308			0.84279	-0.00102		0.85705	0.56001			0.84279	-0.00102		0.83673	1.37408		0.85031	0.000865087			0.92112	0.46121		0.73667	1.23871		5.89333	2.04907
0.81786	0.000258613		1.0178	0.00017762			0.84415	6.81944e-05		0.85806	0.55199			0.84415	6.81944e-05		0.83784	1.37246		0.85131	0.000899651			0.92251	0.46121		0.73778	1.23416		5.90222	2.05586
0.81906	0.000259398		1.01907	0.00018512			0.84554	0.000597472		0.85886	0.54704			0.84554	0.000597472		0.83872	1.37096		0.85263	1.11279			0.9239	0.46093		0.73889	1.22812		5.91111	2.06911
0.81991	0.000259917		1.01993	0.000184111			0.84634	0.000843617		0.86026	0.54586			0.84634	0.000843617		0.83989	0.88504		0.85418	1.64604			0.92528	0.46063		0.74	1.23477		5.92	2.06134
0.82097	0.000258923		1.02091	0.000189187			0.84738	0.00101		0.86096	0.54275			0.84738	0.00101		0.84062	-0.05527		0.85518	1.64093			0.92667	0.46055		0.74111	1.2368		5.92889	2.07618
0.82195	0.000260392		1.02202	0.000193589			0.84827	0.00115		0.8623	0.54089			0.84827	0.00115		0.84196	-0.04814		0.85617	1.6354			0.92806	0.46003		0.74222	1.23179		5.93778	2.05368
0.82284	0.000258491		1.02312	0.000195152			0.84932	0.00126		0.86306	0.53865			0.84932	0.00126		0.84307	-0.04239		0.85717	1.63473			0.92945	0.45962		0.74333	1.23428		5.94667	2.05129
0.82401	0.000262643		1.02378	0.000196835			0.85027	0.00134		0.86428	0.34577			0.85027	0.00134		0.84447	-0.03851		0.85815	1.6366			0.93084	0.45942		0.74444	1.23087		5.95556	2.05406
0.82515	0.000260498		1.02502	0.000197905			0.85129	0.00141		0.86521	0.00418			0.85129	0.00141		0.84547	-0.03578		0.85918	1.63091			0.93223	0.45928		0.74556	1.23156		5.96444	2.05798
0.82591	0.000280973		1.02589	0.000198314			0.85238	0.00147		0.86652	0.0028			0.85238	0.00147		0.84626	-0.03348		0.86018	1.62446			0.93362	0.45889		0.74667	1.23508		5.97333	2.05905
0.82674	0.000418981		1.02689	0.00020064			0.85347	0.25352		0.86768	0.00256			0.85347	0.25352		0.84739	-0.03148		0.86116	1.62182			0.93501	0.45854		0.74778	1.23328		5.98222	2.07133
0.82797	0.000412117		1.02789	0.000227178			0.85488	0.30936		0.86941	0.00246			0.85488	0.30936		0.84841	-0.02975		0.86216	1.61926			0.9364	0.4583		0.74889	1.23378		5.99111	2.05694
0.82916	0.000409248		1.02897	0.000828759			0.85601	0.30282		0.87051	0.00249			0.85601	0.30282		0.84924	-0.02817		0.86317	1.6205			0.93778	0.4582		0.75	1.22988		6	2.05888
0.82998	0.000408259		1.02995	0.000789653			0.8567	0.29929		0.87138	0.00249			0.8567	0.29929		0.85067	-0.02679		0.86425	0.59166			0.93917	0.45763		0.75111	1.2347		6.00889	2.06738
0.83107	0.0004047		1.03088	0.000777652			0.85785	0.29878		0.87232	0.00248			0.85785	0.29878		0.8515	0.32583		0.86518	0.00281			0.94056	0.45755		0.75222	1.23263		6.01778	2.05892
0.83195	0.000405684		1.0321	0.000772126			0.85907	0.29829		0.87344	0.00248			0.85907	0.29829		0.85291	1.4607		0.86633	0.0013			0.94195	0.45709		0.75333	1.23198		6.02667	2.05999
0.83294	0.000404203		1.03291	0.000767256			0.85994	0.29943		0.87433	0.00249			0.85994	0.29943		0.85402	1.43915		0.86763	0.000911935			0.94334	0.45671		0.75444	1.23454		6.03556	2.05146
0.83423	0.000404338		1.03397	0.000762164			0.86092	0.30055		0.87546	0.00249			0.86092	0.30055		0.85511	1.42687		0.86894	0.000901894			0.94473	0.45652		0.75556	1.23798		6.04444	2.06654
0.83501	0.000404674		1.03487	0.000760869			0.86173	0.30046		0.87654	0.30701			0.86173	0.30046		0.8559	1.42372		0.87008	0.000972959			0.94612	0.45634		0.75667	1.23198		6.05333	2.05129
0.83586	0.000408786		1.03589	0.000756588			0.86313	0.30141		0.87843	0.6417			0.86313	0.30141		0.85717	1.42291		0.87107	0.00103			0.94751	0.45592		0.75778	1.23336		6.06222	2.06086
0.83689	0.000404258		1.03688	0.000755042			0.86345	0.30232		0.8792	0.617			0.86345	0.30232		0.85777	1.42152		0.8721	0.0011			0.9489	0.45616		0.75889	1.23752		6.07111	2.06932
0.83809	0.000397482		1.038	0.000751709			0.86493	0.18416		0.88019	0.60508			0.86493	0.18416		0.85897	1.42012		0.8731	0.00116			0.95028	0.45585		0.76	1.23149		6.08	2.07566
0.83896	0.000265839		1.03888	0.000753315			0.86602	-0.00311		0.88123	0.59817			0.86602	-0.00311		0.85996	1.41873		0.8741	0.00123			0.95167	0.45532		0.76111	1.22159		6.08889	2.05323
0.83999	0.000265229		1.03991	0.000709616			0.86721	-0.00081985		0.88237	0.59155			0.86721	-0.00081985		0.8612	1.4185		0.87511	0.00126			0.95306	0.4554		0.76222	1.23416		6.09778	2.07823
0.84092	0.000263161		1.04096	0.000180008			0.86854	0.000136028		0.88303	0.58864			0.86854	0.000136028		0.86211	1.42086		0.87649	1.04454			0.95445	0.45505		0.76333	1.23584		6.10667	2.07285
0.84185	0.000263115		1.04211	0.000184655			0.86979	0.000667507		0.8843	0.58528			0.86979	0.000667507		0.863	1.42165		0.87798	1.68311			0.95584	0.45448		0.76444	1.2285		6.11556	2.08801
0.84295	0.000264041		1.04291	0.000191843			0.87116	0.000880441		0.88509	0.58177			0.87116	0.000880441		0.86403	0.4819		0.87899	1.67315			0.95723	0.45444		0.76556	1.23042		6.12444	2.08863
0.84421	0.000264155		1.04398	0.000192319			0.87211	0.00104		0.88642	0.57924			0.87211	0.00104		0.86504	-0.043		0.87996	1.67656			0.95862	0.45389		0.76667	1.23324		6.13333	2.0923
0.84506	0.000264262		1.04502	0.000198075			0.87361	0.00116		0.88762	0.57765			0.87361	0.00116		0.86652	-0.03747		0.88095	1.67725			0.96001	0.45359		0.76778	1.23049		6.14222	2.08426
0.84599	0.000265226		1.04591	0.000200113			0.87447	0.00127		0.88826	0.45529			0.87447	0.00127		0.8675	-0.03372		0.88196	1.66862			0.9614	0.45367		0.76889	1.23015		6.15111	2.08898
0.84697	0.000263222		1.04705	0.000201144			0.8757	0.00135		0.88927	0.00512			0.8757	0.00135		0.8687	-0.03112		0.88298	1.65634			0.96278	0.45325		0.77	1.23149		6.16	2.09196
0.8478	0.000266255		1.04785	0.000203321			0.87657	0.00141		0.89047	0.00302			0.87657	0.00141		0.86968	-0.02901		0.88396	1.65494			0.96417	0.45318		0.77111	1.235		6.16889	2.10236
0.84887	0.000264219		1.04895	0.000204173			0.87741	0.23888		0.89166	0.00266			0.87741	0.23888		0.8707	-0.02717		0.88497	1.66119			0.96556	0.45283		0.77222	1.22984		6.17778	2.08856
0.84999	0.000313263		1.04987	0.000204254			0.87892	0.35488		0.89276	0.00256			0.87892	0.35488		0.87167	-0.02562		0.88599	1.6592			0.96695	0.45238		0.77333	1.22858		6.18667	2.08735
0.85096	0.000440894		1.05093	0.000208623			0.87986	0.3488		0.89374	0.00253			0.87986	0.3488		0.87274	-0.0242		0.88699	1.658			0.96834	0.45237		0.77444	1.2259		6.19556	2.09071
0.85209	0.000431535		1.05206	0.000290342			0.88093	0.34474		0.89475	0.00251			0.88093	0.34474		0.87344	-0.02297		0.88805	0.83497			0.96973	0.452		0.77556	1.23007		6.20444	2.08891
0.85303	0.000427702		1.05313	0.000840737			0.88196	0.34374		0.8959	0.0025			0.88196	0.34374		0.87453	-0.02182		0.88902	0.00458			0.97112	0.45208		0.77667	1.22908		6.21333	2.10319
0.85403	0.000424074		1.05391	0.000817704			0.88282	0.34388		0.89699	0.00249			0.88282	0.34388		0.87578	0.64027		0.89015	0.00232			0.97251	0.45138		0.77778	1.22281		6.22222	2.12313
0.85489	0.000422461		1.05498	0.000806598			0.8842	0.34494		0.89794	0.00249			0.8842	0.34494		0.87702	1.48955		0.89145	0.00168			0.9739	0.45121		0.77889	1.23837		6.23111	2.10489
0.85601	0.000425026		1.05593	0.00080034			0.88503	0.3438		0.89918	0.00249			0.88503	0.3438		0.87832	1.47243		0.89277	0.00152			0.97528	0.45073		0.78	1.22541		6.24	2.10128
0.85714	0.000423821		1.05699	0.000795951			0.88608	0.34517		0.89995	0.00254			0.88608	0.34517		0.87905	1.46557		0.89391	0.00154			0.97667	0.45053		0.78111	1.2264		6.24889	2.10541
0.85801	0.000423663		1.05796	0.000795089			0.88725	0.34606		0.90141	0.72357			0.88725	0.34606		0.88037	1.46465		0.89491	0.00155			0.97806	0.45072		0.78222	1.2261		6.25778	2.11373
0.8592	0.000423808		1.05885	0.000790743			0.88804	0.34602		0.90255	0.67403			0.88804	0.34602		0.88148	1.46006		0.8959	0.00157			0.97945	0.45021		0.78333	1.21776		6.26667	2.1068
0.86004	0.000422023		1.06001	0.000789855			0.88907	0.26151		0.90351	0.65189			0.88907	0.26151		0.88231	1.45696		0.89687	0.00161			0.98084	0.44977		0.78444	1.22292		6.27556	2.08735
0.86109	0.000422756		1.06096	0.000788868			0.89006	-0.00391		0.90434	0.64208			0.89006	-0.00391		0.88308	1.45921		0.89791	0.00165			0.98223	0.44969		0.78556	1.22415		6.28444	2.09688
0.86207	0.000390402		1.06197	0.000787781			0.89119	-0.00105		0.90551	0.63325			0.89119	-0.00105		0.88413	1.45582		0.8989	0.00167			0.98362	0.44938		0.78667	1.22476		6.29333	2.10253
0.86313	0.000262992		1.06306	0.000780422			0.89259	9.51816e-06		0.90624	0.62639			0.89259	9.51816e-06		0.88511	1.45626		0.90028	0.96842			0.98501	0.44901		0.78778	1.2238		6.30222	2.10628
0.8641	0.000269874		1.06391	0.000687891			0.89347	0.000502897		0.90749	0.62619			0.89347	0.000502897		0.88646	1.45605		0.90175	1.72378			0.9864	0.44906		0.78889	1.22048		6.31111	2.10007
0.86509	0.000266243		1.06489	0.00019311			0.89468	0.000744977		0.90831	0.62089			0.89468	0.000744977		0.88724	1.45623		0.90274	1.71678			0.98778	0.44904		0.79	1.22212		6.32	2.10839
0.86618	0.000270213		1.06609	0.000194296			0.89559	0.000921368		0.90968	0.61872			0.89559	0.000921368		0.88807	0.06781		0.90377	1.71349			0.98917	0.44853		0.79111	1.22449		6.32889	2.0843
0.86695	0.000267104		1.06687	0.000205148			0.89668	0.00105		0.91061	0.61637			0.89668	0.00105		0.88943	-0.03374		0.90477	1.70635			0.99056	0.44824		0.79222	1.22231		6.33778	2.09439
0.86784	0.000267778		1.06789	0.000204114			0.89803	0.00117		0.91134	0.61357			0.89803	0.00117		0.89046	-0.02972		0.90577	1.69893			0.99195	0.44808		0.79333	1.22506		6.34667	2.10354
0.869	0.000270011		1.06899	0.000206981			0.89859	0.00126		0.91246	0.3033			0.89859	0.00126		0.8918	-0.02683		0.90678	1.69607			0.99334	0.44818		0.79444	1.22483		6.35556	2.10135
0.87022	0.00026958		1.06993	0.000206413			0.89959	0.00133		0.91368	0.00435			0.89959	0.00133		0.89293	-0.02486		0.90778	1.69185			0.99473	0.44746		0.79556	1.22132		6.36444	2.10711
0.87095	0.000270671		1.07102	0.000208901			0.90055	0.00142		0.91485	0.00296			0.90055	0.00142		0.89392	-0.02319		0.90877	1.68394			0.99612	0.44719		0.79667	1.21792		6.37333	2.09411
0.87219	0.000273662		1.07203	0.000209093			0.90224	0.41881		0.91605	0.00275			0.90224	0.41881		0.89484	-0.02177		0.90977	1.68503			0.99751	0.44673		0.79778	1.22204		6.38222	2.09574
0.87302	0.000269259		1.07303	0.000212762			0.90324	0.40256		0.91704	0.00268			0.90324	0.40256		0.89565	-0.0205		0.91075	1.68622			0.9989	0.44696		0.79889	1.21727		6.39111	2.08627
0.87404	0.000338751		1.07401	0.000212495			0.9043	0.39684		0.91813	0.00264			0.9043	0.39684		0.89696	-0.01942		0.9118	1.07386			1.00028	0.44672		0.8	1.21677		6.4	2.09137
0.87489	0.000466984		1.07502	0.000214843			0.90496	0.39396		0.91915	0.00262			0.90496	0.39396		0.89776	-0.01842		0.91278	0.00688			1.00167	0.44601		0.80111	1.22361		6.40889	2.10239
0.87594	0.000450682		1.07585	0.000359809			0.90624	0.39389		0.92003	0.00262			0.90624	0.39389		0.89895	-0.01754		0.91394	0.00339			1.00306	0.44582		0.80222	1.2128		6.41778	2.094
0.87707	0.00044592		1.07696	0.000866206			0.90744	0.39389		0.92091	0.00261			0.90744	0.39389		0.90005	0.96825		0.91523	0.00241			1.00445	0.44553		0.80333	1.21715		6.42667	2.09952
0.87808	0.000443525		1.07797	0.000840727			0.90814	0.3934		0.92193	0.0026			0.90814	0.3934		0.9014	1.51807		0.91654	0.00212			1.00584	0.4454		0.80444	1.22029		6.43556	2.11207
0.87902	0.000444051		1.07898	0.000832153			0.90929	0.39306		0.92308	0.00261			0.90929	0.39306		0.90235	1.50871		0.91771	0.00205			1.00723	0.44496		0.80556	1.21769		6.44444	2.11124
0.88013	0.000445508		1.08005	0.000828336			0.91026	0.3933		0.92439	0.29644			0.91026	0.3933		0.90348	1.50624		0.91872	0.00201			1.00862	0.44562		0.80667	1.22055		6.45333	2.10961
0.88096	0.00044182		1.081	0.000821924			0.91128	0.39481		0.92573	0.74362			0.91128	0.39481		0.90435	1.50474		0.91969	0.002			1.01001	0.44531		0.80778	1.21658		6.46222	2.1164
0.88211	0.000445448		1.08195	0.000818065			0.91205	0.39548		0.92674	0.70733			0.91205	0.39548		0.90555	1.50251		0.92071	0.002			1.0114	0.44475		0.80889	1.21723		6.47111	2.11054
0.88307	0.000441655		1.08294	0.000818403			0.91343	0.1767		0.92765	0.68955			0.91343	0.1767		0.90639	1.49923		0.92171	0.00202			1.01278	0.44409		0.81	1.21979		6.48	2.12216
0.884	0.000441599		1.08397	0.000817175			0.91447	-0.00266		0.92871	0.67861			0.91447	-0.00266		0.90752	1.49465		0.92271	0.00202			1.01417	0.44362		0.81111	1.21532		6.48889	2.11928
0.88517	0.000442166		1.0851	0.000818463			0.91563	-0.000617762		0.92986	0.67021			0.91563	-0.000617762		0.90822	1.49799		0.92381	0.78735			1.01556	0.44345		0.81222	1.21742		6.49778	2.12188
0.88595	0.000397442		1.08587	0.00081498			0.91693	0.000267541		0.93054	0.66594			0.91693	0.000267541		0.90929	1.49991		0.92558	1.75174			1.01695	0.44286		0.81333	1.21872		6.50667	2.10669
0.88697	0.000265523		1.08685	0.000810901			0.91828	0.000711454		0.9315	0.66359			0.91828	0.000711454		0.91028	1.50303		0.92659	1.74328			1.01834	0.44323		0.81444	1.2178		6.51556	2.11481
0.88812	0.000274846		1.08808	0.00066153			0.91912	0.000875269		0.9327	0.66104			0.91912	0.000875269		0.91137	1.29079		0.92759	1.74051			1.01973	0.44278		0.81556	1.21547		6.52444	2.12001
0.88901	0.000274023		1.08903	0.000203026			0.92039	0.00103		0.93355	0.65637			0.92039	0.00103		0.91229	-0.0285		0.9286	1.73369			1.02112	0.44213		0.81667	1.21925		6.53333	2.12046
0.89026	0.000274473		1.09002	0.000209013			0.92097	0.00106		0.93469	0.64959			0.92097	0.00106		0.9135	-0.02633		0.92958	1.73014			1.02251	0.44181		0.81778	1.21211		6.54222	2.11151
0.891	0.000274949		1.091	0.000211595			0.92265	0.00125		0.93578	0.64745			0.92265	0.00125		0.91483	-0.02345		0.93058	1.72939			1.0239	0.44181		0.81889	1.20962		6.55111	2.12861
0.89195	0.00027426		1.09206	0.000212209			0.92355	0.00133		0.93656	0.12169			0.92355	0.00133		0.91607	-0.02124		0.93159	1.73237			1.02528	0.44126		0.82	1.21264		6.56	2.13401
0.89284	0.000275621		1.09299	0.000217067			0.92442	0.0014		0.93789	0.00369			0.92442	0.0014		0.91698	-0.01968		0.9326	1.72961			1.02667	0.44101		0.82111	1.21226		6.56889	2.13176
0.89397	0.000277804		1.09396	0.000216847			0.92575	0.36607		0.93916	0.00298			0.92575	0.36607		0.91825	-0.01836		0.9336	1.72411			1.02806	0.44075		0.82222	1.2105		6.57778	2.12379
0.89497	0.000276956		1.09506	0.000218719			0.92699	0.4541		0.94036	0.0028			0.92699	0.4541		0.91918	-0.01724		0.93458	1.71706			1.02945	0.44049		0.82333	1.21604		6.58667	2.12393
0.89605	0.000277911		1.09596	0.000219612			0.928	0.44823		0.94136	0.00274			0.928	0.44823		0.92017	-0.01625		0.93564	1.32927			1.03084	0.44001		0.82444	1.21073		6.59556	2.12784
0.89679	0.000276277		1.09692	0.000220087			0.92928	0.44584		0.94235	0.0027			0.92928	0.44584		0.92108	-0.01537		0.93659	0.01026			1.03223	0.43971		0.82556	1.21379		6.60444	2.12951
0.89788	0.000361626		1.09803	0.000221259			0.93032	0.445		0.94332	0.00268			0.93032	0.445		0.92235	-0.01458		0.93773	0.00441			1.03362	0.43949		0.82667	1.20867		6.61333	2.12261
0.89907	0.000481624		1.09881	0.000223991			0.93111	0.44571		0.94461	0.00267			0.93111	0.44571		0.92312	-0.01384		0.93903	0.00315			1.03501	0.4391		0.82778	1.21119		6.62222	2.14931
0.89982	0.000470611		1.09999	0.000426939			0.93201	0.44468		0.94532	0.00265			0.93201	0.44468		0.9237	1.19141		0.94032	0.00269			1.0364	0.4387		0.82889	1.21199		6.63111	2.14969
0.90095	0.000466048		1.10099	0.000889719			0.93305	0.44552		0.94619	0.00265			0.93305	0.44552		0.92561	1.54631		0.94151	0.00258			1.03778	0.43846		0.83	1.21417		6.64	2.14771
0.90185	0.000465082		1.10208	0.000865325			0.93383	0.44571		0.94738	0.00265			0.93383	0.44571		0.92652	1.54098		0.94251	0.00249			1.03917	0.43808		0.83111	1.21081		6.64889	2.14691
0.90322	0.000463265		1.1029	0.000858569			0.93512	0.44574		0.94807	0.41974			0.93512	0.44574		0.92776	1.53927		0.94352	0.00244			1.04056	0.43749		0.83222	1.20534		6.65778	2.14896
0.90391	0.000465392		1.1041	0.000855839			0.9359	0.44704		0.94988	0.77043			0.9359	0.44704		0.92854	1.54079		0.94451	0.00242			1.04195	0.43717		0.83333	1.21704		6.66667	2.13523
0.90517	0.0004626		1.10495	0.000850809			0.93706	0.26426		0.95071	0.73928			0.93706	0.26426		0.92964	1.54176		0.94549	0.00241			1.04334	0.43684		0.83444	1.21509		6.67556	2.15943
0.90613	0.000463359		1.10612	0.000845819			0.93805	-0.00315		0.95203	0.72314			0.93805	-0.00315		0.93076	1.54204		0.94652	0.0024			1.04473	0.43708		0.83556	1.20997		6.68444	2.14456
0.90706	0.000462987		1.10686	0.000847551			0.93932	-0.000834648		0.95291	0.71404			0.93932	-0.000834648		0.93165	1.54145		0.94787	0.69899			1.04612	0.4363		0.83667	1.21123		6.69333	2.15399
0.90823	0.000464044		1.10782	0.000846442			0.94067	0.000140216		0.95384	0.70854			0.94067	0.000140216		0.93258	1.53622		0.94939	1.78327			1.04751	0.43643		0.83778	1.21295		6.70222	2.14677
0.90901	0.000463093		1.10883	0.000844663			0.94203	0.000620993		0.95461	0.70512			0.94203	0.000620993		0.93365	1.5345		0.95034	1.7807			1.0489	0.43574		0.83889	1.20874		6.71111	2.14369
0.90999	0.000406924		1.10991	0.000840953			0.94282	0.000888083		0.95592	0.70036			0.94282	0.000888083		0.93467	1.53242		0.95136	1.77019			1.05028	0.43578		0.84	1.21933		6.72	2.15759
0.91098	0.000282607		1.11098	0.000839226			0.94394	0.00105		0.95686	0.69677			0.94394	0.00105		0.93586	0.85217		0.95236	1.75937			1.05167	0.43545		0.84111	1.2123		6.72889	2.1562
0.91207	0.000281795		1.11181	0.000644328			0.94507	0.00117		0.95777	0.69218			0.94507	0.00117		0.93665	-0.02235		0.95338	1.75163			1.05306	0.43536		0.84222	1.20737		6.73778	2.16172
0.91307	0.000283591		1.11296	0.000215404			0.94627	0.0013		0.95891	0.68978			0.94627	0.0013		0.93772	-0.02053		0.95439	1.75293			1.05445	0.43498		0.84333	1.20706		6.74667	2.15967
0.91424	0.000281125		1.11391	0.000220451			0.94715	0.00139		0.95982	0.65895			0.94715	0.00139		0.93924	-0.01814		0.95537	1.75314			1.05584	0.43481		0.84444	1.2089		6.75556	2.17729
0.91516	0.000281236		1.11504	0.000223676			0.94801	0.00145		0.9609	0.00966			0.94801	0.00145		0.94034	-0.01646		0.9564	1.74685			1.05723	0.43534		0.84556	1.2032		6.76444	2.15558
0.91623	0.00028229		1.11585	0.000223865			0.9497	0.37516		0.96217	0.00367			0.9497	0.37516		0.941	-0.01529		0.95739	1.74527			1.05862	0.43445		0.84667	1.21085		6.77333	2.16803
0.9171	0.000280745		1.11689	0.000224565			0.95096	0.50791		0.9632	0.00304			0.95096	0.50791		0.94233	-0.01428		0.95837	1.74395			1.06001	0.43417		0.84778	1.2058		6.78222	2.16973
0.91795	0.00028261		1.11818	0.000230113			0.95196	0.50284		0.96458	0.00291			0.95196	0.50284		0.94291	-0.01341		0.95945	1.61191			1.0614	0.43389		0.84889	1.20943		6.79111	2.18318
0.91891	0.000282465		1.11898	0.000228425			0.95283	0.50238		0.96547	0.00285			0.95283	0.50238		0.9442	-0.01263		0.96039	0.01601			1.06278	0.43367		0.85	1.21023		6.8	2.16678
0.91995	0.000283954		1.11991	0.000230283			0.95387	0.49902		0.9666	0.00281			0.95387	0.49902		0.9455	-0.01193		0.96154	0.00547			1.06417	0.43309		0.85111	1.20458		6.80889	2.18325
0.92111	0.000281855		1.12091	0.000229986			0.95496	0.49958		0.96748	0.00278			0.95496	0.49958		0.94607	-0.01132		0.96284	0.00378			1.06556	0.43309		0.85222	1.20393		6.81778	2.18027
0.92214	0.000395423		1.12198	0.00023001			0.95564	0.50165		0.96828	0.00277			0.95564	0.50165		0.94748	0.47072		0.96413	0.00317			1.06695	0.43279		0.85333	1.21012		6.82667	2.1836
0.92291	0.000495558		1.12303	0.000231222			0.95673	0.502		0.96966	0.00275			0.95673	0.502		0.94897	1.58176		0.96532	0.00301			1.06834	0.43258		0.85444	1.20874		6.83556	2.17236
0.92403	0.000491868		1.12389	0.0004861			0.95782	0.50399		0.97028	0.00274			0.95782	0.50399		0.94984	1.57363		0.96634	0.00288			1.06973	0.4325		0.85556	1.20569		6.84444	2.18616
0.925	0.000487024		1.12494	0.000913011			0.95894	0.50187		0.97148	0.00274			0.95894	0.50187		0.95081	1.56471		0.96732	0.0028			1.07112	0.43198		0.85667	1.20454		6.85333	2.17885
0.92583	0.00048931		1.12602	0.000896427			0.95972	0.50278		0.97259	0.60497			0.95972	0.50278		0.95145	1.56029		0.96831	0.00275			1.07251	0.43141		0.85778	1.20446		6.86222	2.19209
0.92709	0.000486075		1.12675	0.000884222			0.96087	0.37309		0.97399	0.80078			0.96087	0.37309		0.95296	1.56606		0.9693	0.00271			1.0739	0.4311		0.85889	1.20867		6.87111	2.1802
0.9281	0.000488493		1.12775	0.000879469			0.96189	-0.00361		0.9749	0.77604			0.96189	-0.00361		0.95357	1.56638		0.97029	0.00269			1.07528	0.43114		0.86	1.20565		6.88	2.19445
0.92901	0.000486684		1.12889	0.000875377			0.96303	-0.000855886		0.97601	0.76015			0.96303	-0.000855886		0.95472	1.56908		0.97171	0.60815			1.07667	0.43047		0.86111	1.20618		6.88889	2.1906
0.92992	0.000484912		1.1299	0.000874672			0.96456	0.000189734		0.97697	0.75067			0.96456	0.000189734		0.95565	1.56727		0.97319	1.80496			1.07806	0.43004		0.86222	1.2053		6.89778	2.2035
0.93087	0.000485368		1.13097	0.00087426			0.96582	0.000659996		0.97814	0.74374			0.96582	0.000659996		0.95681	1.56495		0.97416	1.79832			1.07945	0.43033		0.86333	1.21237		6.90667	2.18842
0.93199	0.000485413		1.13191	0.000867095			0.96634	0.000909227		0.97896	0.73958			0.96634	0.000909227		0.95768	1.568		0.97518	1.79622			1.08084	0.4299		0.86444	1.19884		6.91556	2.19667
0.93296	0.000486227		1.13318	0.000868556			0.96759	0.00109		0.98016	0.73572			0.96759	0.00109		0.95867	1.56471		0.97618	1.80064			1.08223	0.42983		0.86556	1.2115		6.92444	2.18443
0.93413	0.000400497		1.1339	0.000871297			0.96848	0.00123		0.98095	0.73137			0.96848	0.00123		0.95972	0.39382		0.97718	1.79533			1.08362	0.42913		0.86667	1.21096		6.93333	2.19785
0.93497	0.000288719		1.135	0.000869134			0.96926	0.00135		0.98191	0.72868			0.96926	0.00135		0.96084	-0.01667		0.97817	1.78478			1.08501	0.4289		0.86778	1.20916		6.94222	2.19635
0.93606	0.000288739		1.13597	0.000618193			0.97039	0.00144		0.98308	0.72823			0.97039	0.00144		0.96219	-0.01529		0.97917	1.77941			1.0864	0.4286		0.86889	1.20335		6.95111	2.20169
0.9369	0.000286628		1.13692	0.000235768			0.97164	0.00152		0.98408	0.50607			0.97164	0.00152		0.96341	-0.01374		0.98017	1.77775			1.08778	0.42857		0.87	1.20775		6.96	2.20818
0.93808	0.000289474		1.13783	0.00023436			0.97254	0.00166		0.98498	0.00586			0.97254	0.00166		0.96461	-0.01265		0.98117	1.77933			1.08917	0.4284		0.87111	1.20572		6.96889	2.21605
0.93884	0.000288313		1.13893	0.000236964			0.97413	0.58393		0.98597	0.00348			0.97413	0.58393		0.9655	-0.01175		0.98218	1.78069			1.09056	0.42813		0.87222	1.20248		6.97778	2.22163
0.93981	0.000288134		1.13984	0.000237258			0.97511	0.5673		0.98764	0.00308			0.97511	0.5673		0.96625	-0.01095		0.9832	1.78106			1.09195	0.42791		0.87333	1.20515		6.98667	2.23872
0.9411	0.000288503		1.14077	0.000239364			0.97588	0.55646		0.9887	0.00295			0.97588	0.55646		0.96776	-0.01028		0.98421	0.03511			1.09334	0.42733		0.87444	1.20488		6.99556	2.22534
0.94206	0.000287536		1.14189	0.000238162			0.97704	0.55685		0.98954	0.00289			0.97704	0.55685		0.96837	-0.00967		0.98535	0.00664			1.09473	0.42767		0.87556	1.21031		7.00444	2.22191
0.943	0.000289369		1.14295	0.000241096			0.97793	0.55778		0.99068	0.00285			0.97793	0.55778		0.96962	-0.00915		0.98663	0.00446			1.09612	0.42672		0.87667	1.21012		7.01333	2.21823
0.94415	0.000291873		1.14395	0.000239953			0.97915	0.55754		0.99163	0.00283			0.97915	0.55754		0.97014	-0.00865		0.9878	0.0038			1.09751	0.42672		0.87778	1.2071		7.02222	2.23567
0.94508	0.000289841		1.14498	0.000242804			0.97988	0.55787		0.99274	0.0028			0.97988	0.55787		0.97152	0.80462		0.98893	0.00346			1.0989	0.42637		0.87889	1.20263		7.03111	2.22562
0.94598	0.000435997		1.14604	0.000241873			0.98091	0.55773		0.99358	0.00279			0.98091	0.55773		0.97297	1.60587		0.99011	0.00328			1.10028	0.42609		0.88	1.20125		7.04	2.25436
0.94714	0.000522133		1.1469	0.000243866			0.98203	0.55943		0.99489	0.00277			0.98203	0.55943		0.97396	1.60508		0.9911	0.00317			1.10167	0.4258		0.88111	1.20179		7.04889	2.26168
0.94809	0.000516341		1.14785	0.000564919			0.98315	0.5636		0.99608	0.21953			0.98315	0.5636		0.97496	1.60283		0.99211	0.00309			1.10306	0.42582		0.88222	1.20175		7.05778	2.25512
0.94905	0.000514014		1.14906	0.000929821			0.98393	0.56542		0.99727	0.87709			0.98393	0.56542		0.97591	1.59926		0.9931	0.00304			1.10445	0.42531		0.88333	1.21153		7.06667	2.26053
0.95008	0.000510278		1.15002	0.000918555			0.98516	0.24432		0.99834	0.82848			0.98516	0.24432		0.9771	1.59719		0.99411	0.003			1.10584	0.4252		0.88444	1.20779		7.07556	2.24018
0.95096	0.000507349		1.15096	0.000912459			0.98667	-0.000972518		0.99929	0.80685			0.98667	-0.000972518		0.9778	1.59783		0.99553	0.51747			1.10723	0.42483		0.88556	1.20607		7.08444	2.23734
0.95197	0.000511094		1.15198	0.000906515			0.98811	-1.42892e-05		1.00033	0.79382			0.98811	-1.42892e-05		0.97878	1.59519		0.99698	1.84114			1.10862	0.42451		0.88667	1.20718		7.09333	2.24313
0.95325	0.000508727		1.15299	0.000906629			0.98905	0.000556328		1.0011	0.78671			0.98905	0.000556328		0.98004	1.59398		0.99798	1.82921			1.11001	0.42453		0.88778	1.19563		7.10222	2.24257
0.95391	0.000510127		1.15396	0.0009018			0.99045	0.00105		1.00227	0.77964			0.99045	0.00105		0.98115	1.59653		0.99897	1.8275			1.1114	0.42399		0.88889	1.20293		7.11111	2.24822
0.95516	0.000511098		1.15485	0.000900607			0.99121	0.00123		1.00326	0.77096			0.99121	0.00123		0.982	1.60023		0.99999	1.82188			1.11278	0.42392		0.89	1.2011		7.12	2.26053
0.95607	0.000511097		1.15588	0.000899662			0.99211	0.00137		1.00436	0.76758			0.99211	0.00137		0.98297	1.58003		1.00098	1.82113			1.11417	0.42326		0.89111	1.19915		7.12889	2.25443
0.95699	0.000511436		1.15695	0.00090086			0.9934	0.00149		1.00514	0.76779			0.9934	0.00149		0.98432	0.01931		1.00199	1.82012			1.11556	0.42305		0.89222	1.19846		7.13778	2.31108
0.95798	0.000389192		1.15798	0.000899653			0.99441	0.00159		1.00614	0.76612			0.99441	0.00159		0.98483	-0.01257		1.00298	1.81648			1.11695	0.42285		0.89333	1.20794		7.14667	2.28137
0.95902	0.000294327		1.15881	0.000898076			0.99542	0.00167		1.00731	0.75866			0.99542	0.00167		0.98676	-0.01147		1.00398	1.80318			1.11834	0.42223		0.89444	1.20293		7.15556	2.27811
0.95996	0.000294904		1.15999	0.000587225			0.99627	0.00175		1.00845	0.29827			0.99627	0.00175		0.98767	-0.01035		1.00497	1.7986			1.11973	0.4218		0.89556	1.20454		7.16444	2.26771
0.96099	0.000295651		1.16129	0.000248057			0.99741	0.49749		1.00956	0.00467			0.99741	0.49749		0.98841	-0.00954		1.006	1.80416			1.12112	0.4219		0.89667	1.20897		7.17333	2.26504
0.96205	0.00029612		1.16197	0.000248486			0.99876	0.62586		1.01063	0.00339			0.99876	0.62586		0.98938	-0.00883		1.00699	1.80397			1.12251	0.42163		0.89778	1.19946		7.18222	2.26261
0.96298	0.000295415		1.16287	0.000249628			1.00013	0.62066		1.01202	0.00313			1.00013	0.62066		0.99068	-0.00824		1.00801	0.17796			1.1239	0.42142		0.89889	1.19537		7.19111	2.26438
0.96402	0.000298073		1.16409	0.000248573			1.00085	0.61847		1.01302	0.00304			1.00085	0.61847		0.99164	-0.0077		1.00896	0.00817			1.12528	0.42091		0.9	1.20144		7.2	2.25994
0.96505	0.000296412		1.165	0.000252305			1.00161	0.61809		1.01371	0.00297			1.00161	0.61809		0.99255	-0.00724		1.01029	0.00514			1.12667	0.42068		0.90111	1.20393		7.20889	2.26802
0.96605	0.000296025		1.16571	0.000251628			1.00292	0.61848		1.01478	0.00293			1.00292	0.61848		0.9938	-0.00681		1.0116	0.00422			1.12806	0.42036		0.90222	1.19647		7.21778	2.26913
0.96711	0.000295156		1.16711	0.000251019			1.00395	0.61862		1.01576	0.00291			1.00395	0.61862		0.99464	-0.00645		1.0126	0.00386			1.12945	0.42016		0.90333	1.19835		7.22667	2.27513
0.96809	0.000298086		1.16802	0.000252136			1.00501	0.61905		1.01666	0.00288			1.00501	0.61905		0.99448	1.04044		1.01358	0.00362			1.13084	0.42		0.90444	1.20351		7.23556	2.27496
0.96901	0.000296075		1.16888	0.000257589			1.00568	0.62134		1.01783	0.00286			1.00568	0.62134		0.9973	1.62598		1.01459	0.00347			1.13223	0.41964		0.90556	1.20267		7.24444	2.27086
0.97003	0.000477372		1.16991	0.000253327			1.00709	0.62213		1.0188	0.00285			1.00709	0.62213		0.99815	1.62174		1.01591	0.00334			1.13362	0.41926		0.90667	1.19888		7.25333	2.2658
0.97108	0.000550611		1.17103	0.000255402			1.00778	0.62219		1.02006	0.41719			1.00778	0.62219		0.99916	1.62209		1.01692	0.00327			1.13501	0.41879		0.90778	1.19835		7.26222	2.26296
0.97215	0.00054049		1.17185	0.000644922			1.00903	0.35942		1.02155	0.89319			1.00903	0.35942		1.00026	1.62736		1.0179	0.00322			1.1364	0.4184		0.90889	1.198		7.27111	2.26875
0.97306	0.000537518		1.17306	0.000958816			1.00968	-0.00152		1.02262	0.85776			1.00968	-0.00152		1.0012	1.63241		1.0189	0.00311			1.13778	0.41858		0.91	1.19449		7.28	2.27447
0.97401	0.000535616		1.17402	0.000945938			1.01123	0.000123572		1.0236	0.83815			1.01123	0.000123572		1.00228	1.62428		1.02016	1.35467			1.13917	0.41821		0.91111	1.19999		7.28889	2.26549
0.97486	0.000533483		1.17491	0.000940974			1.01244	0.000716794		1.02467	0.82865			1.01244	0.000716794		1.00324	1.62429		1.0218	1.85703			1.14056	0.41793		0.91222	1.19189		7.29778	2.28043
0.97571	0.000535357		1.17587	0.000933824			1.01404	0.00119		1.0257	0.82126			1.01404	0.00119		1.00423	1.62331		1.0228	1.85678			1.14195	0.41758		0.91333	1.19907		7.30667	2.27329
0.97701	0.000533638		1.177	0.000936405			1.0148	0.00143		1.02625	0.8121			1.0148	0.00143		1.00523	1.62323		1.02379	1.85847			1.14334	0.41714		0.91444	1.19147		7.31556	2.27059
0.97802	0.000535097		1.17807	0.000933279			1.01629	0.00158		1.02742	0.80743			1.01629	0.00158		1.0064	1.62438		1.02478	1.85133			1.14473	0.41661		0.91556	1.19785		7.32444	2.3624
0.97901	0.000535948		1.17901	0.000936201			1.01694	0.00171		1.02862	0.80504			1.01694	0.00171		1.00719	1.23693		1.02579	1.84611			1.14612	0.41668		0.91667	1.19946		7.33333	2.34707
0.98003	0.000535045		1.17991	0.000934035			1.01823	0.00181		1.02935	0.8018			1.01823	0.00181		1.00814	-0.00869		1.02678	1.84295			1.14751	0.41652		0.91778	1.19533		7.34222	2.33424
0.98112	0.000536664		1.18118	0.000931643			1.01896	0.00189		1.03054	0.79882			1.01896	0.00189		1.00952	-0.00946		1.02778	1.84265			1.1489	0.41666		0.91889	1.19498		7.35111	2.32956
0.98202	0.00038689		1.18177	0.000931729			1.02029	0.00197		1.03141	0.79728			1.02029	0.00197		1.01052	-0.00855		1.02875	1.84022			1.15028	0.4165		0.92	1.1967		7.36	2.32364
0.98307	0.000298206		1.18291	0.000931336			1.02125	0.49908		1.0324	0.07191			1.02125	0.49908		1.01165	-0.0077		1.02978	1.83662			1.15167	0.41609		0.92111	1.19506		7.36889	2.309
0.98386	0.000303401		1.18393	0.00055655			1.02275	0.68769		1.03406	0.00433			1.02275	0.68769		1.01292	-0.00707		1.0308	1.83112			1.15306	0.4158		0.92222	1.19701		7.37778	2.31129
0.98523	0.000303118		1.18492	0.000262086			1.02368	0.68165		1.03498	0.00341			1.02368	0.68165		1.01377	-0.00654		1.03186	0.44265			1.15445	0.41547		0.92333	1.198		7.38667	2.31316
0.98591	0.000302444		1.18605	0.000262334			1.0248	0.6814		1.03621	0.00319			1.0248	0.6814		1.0147	-0.00607		1.03279	0.00946			1.15584	0.41544		0.92444	1.19819		7.39556	2.30408
0.98709	0.000301751		1.18693	0.000266263			1.02567	0.68188		1.03702	0.00309			1.02567	0.68188		1.01574	-0.00566		1.03394	0.00605			1.15723	0.41519		0.92556	1.19345		7.40444	2.29184
0.98817	0.000303954		1.18785	0.00026544			1.02663	0.67979		1.03795	0.00303			1.02663	0.67979		1.01721	-0.00494		1.03523	0.00476			1.15862	0.41499		0.92667	1.1956		7.41333	2.30346
0.98895	0.00030428		1.18889	0.000264784			1.0276	0.68074		1.03912	0.00298			1.0276	0.68074		1.018	-0.0048		1.03639	0.00423			1.16001	0.41469		0.92778	1.1964		7.42222	2.29583
0.9901	0.000305152		1.18971	0.000264859			1.02872	0.68221		1.04003	0.00295			1.02872	0.68221		1.01934	0.64675		1.03739	0.00395			1.1614	0.41402		0.92889	1.19013		7.43111	2.29517
0.99099	0.000303455		1.19108	0.000264885			1.02977	0.68365		1.04113	0.00292			1.02977	0.68365		1.02098	1.65992		1.03839	0.00377			1.16278	0.41397		0.93	1.20076		7.44	2.28442
0.99206	0.000305452		1.19206	0.000266354			1.0308	0.68537		1.04195	0.0029			1.0308	0.68537		1.02229	1.65398		1.03939	0.00363			1.16417	0.41385		0.93111	1.19468		7.44889	2.28664
0.993	0.000302115		1.19292	0.00026779			1.03169	0.68962		1.04312	0.00289			1.03169	0.68962		1.02285	1.65556		1.04038	0.00353			1.16556	0.41314		0.93222	1.19059		7.45778	2.29829
0.99409	0.000520316		1.19384	0.000268044			1.03279	0.49601		1.0443	0.56206			1.03279	0.49601		1.02397	1.65417		1.04138	0.00346			1.16695	0.41303		0.93333	1.19957		7.46667	2.29115
0.995	0.000576127		1.19498	0.000271945			1.03356	-0.00165		1.04573	0.92018			1.03356	-0.00165		1.02506	1.64596		1.04252	0.0033			1.16834	0.41316		0.93444	1.20098		7.47556	2.28238
0.99608	0.000568298		1.19599	0.000726659			1.03473	0.00043513		1.04667	0.8867			1.03473	0.00043513		1.02613	1.64405		1.04409	1.26476			1.16973	0.41273		0.93556	1.20171		7.48444	2.31691
0.99705	0.000563994		1.19709	0.000994095			1.03661	0.00098559		1.04761	0.8709			1.03661	0.00098559		1.0268	1.64443		1.04559	1.88504			1.17112	0.41267		0.93667	1.20186		7.49333	2.28681
0.99804	0.000561629		1.19812	0.000978638			1.03769	0.00148		1.04858	0.86238			1.03769	0.00148		1.0281	1.64776		1.04661	1.87913			1.17251	0.41256		0.93778	1.1946		7.50222	2.27163
0.99904	0.000560149		1.19908	0.000973351			1.03869	0.00173		1.04985	0.85367			1.03869	0.00173		1.02895	1.65032		1.0476	1.87427			1.1739	0.41204		0.93889	1.19609		7.51111	2.29059
1.00011	0.000561163		1.20002	0.000970068			1.03977	0.00188		1.05068	0.84924			1.03977	0.00188		1.02993	1.64617		1.04858	1.86502			1.17528	0.41175		0.94	1.19598		7.52	2.31493
1.00112	0.000560091		1.20107	0.000967292			1.04093	0.00201		1.05174	0.84407			1.04093	0.00201		1.03113	1.47892		1.04959	1.86336			1.17667	0.4115		0.94111	1.19456		7.52889	2.3019
1.00214	0.00056006		1.20207	0.000962175			1.04173	0.00211		1.05263	0.84082			1.04173	0.00211		1.03214	-0.00391		1.05057	1.86249			1.17806	0.41153		0.94222	1.19307		7.53778	2.31417
1.00291	0.00056011		1.20304	0.000961402			1.04279	0.0022		1.05361	0.83642			1.04279	0.0022		1.03316	-0.00688		1.05159	1.86275			1.17945	0.41113		0.94333	1.19273		7.54667	2.30068
1.00411	0.000563766		1.20397	0.000960477			1.0442	0.00228		1.05468	0.83368			1.0442	0.00228		1.03441	-0.0064		1.0526	1.8634			1.18084	0.41083		0.94444	1.19357		7.55556	2.30977
1.00504	0.000564337		1.20489	0.000961607			1.04515	0.49399		1.05573	0.73506			1.04515	0.49399		1.03552	-0.00573		1.05359	1.856			1.18223	0.41028		0.94556	1.19219		7.56444	2.29167
1.00594	0.000385799		1.20609	0.000961634			1.04636	0.75166		1.05662	0.00867			1.04636	0.75166		1.03669	-0.00489		1.05459	1.85687			1.18362	0.41017		0.94667	1.19334		7.57333	2.29264
1.00687	0.000309818		1.20704	0.000960231			1.04741	0.74469		1.05755	0.00423			1.04741	0.74469		1.03802	-0.00463		1.05567	0.72362			1.18501	0.40973		0.94778	1.18982		7.58222	2.29878
1.00796	0.000310626		1.20789	0.000531741			1.04855	0.74279		1.05915	0.00343			1.04855	0.74279		1.03875	-0.00427		1.05662	0.01093			1.1864	0.40937		0.94889	1.19284		7.59111	2.2916
1.00905	0.000309381		1.20875	0.00028271			1.0494	0.74656		1.06013	0.00324			1.0494	0.74656		1.04009	-0.00395		1.05774	0.00669			1.18778	0.40922		0.95	1.19284		7.6	2.29583
1.01013	0.000310729		1.20995	0.000282575			1.05036	0.74461		1.0614	0.00315			1.05036	0.74461		1.04092	-0.00366		1.05903	0.00513			1.18917	0.40895		0.95111	1.18963		7.60889	2.29028
1.01094	0.000309758		1.21099	0.000283979			1.05132	0.74218		1.06203	0.00309			1.05132	0.74218		1.0419	-0.0034		1.06022	0.00451			1.19056	0.40863		0.95222	1.19426		7.61778	2.29673
1.01214	0.000312377		1.21195	0.000281625			1.05273	0.74286		1.06328	0.00304			1.05273	0.74286		1.04311	0.55854		1.0612	0.00418			1.19195	0.40844		0.95333	1.19246		7.62667	2.2967
1.01299	0.00031012		1.21299	0.000282863			1.0537	0.74381		1.06426	0.00301			1.0537	0.74381		1.04485	1.67359		1.06221	0.00397			1.19334	0.40853		0.95444	1.19449		7.63556	2.30148
1.0139	0.000310933		1.21387	0.000283522			1.05443	0.74511		1.06519	0.00298			1.05443	0.74511		1.04581	1.67457		1.0632	0.00381			1.19473	0.40807		0.95556	1.19632		7.64444	2.28914
1.01507	0.000308315		1.21499	0.000284717			1.0552	0.74697		1.06622	0.00296			1.0552	0.74697		1.04686	1.67015		1.06419	0.00369			1.19612	0.40782		0.95667	1.18887		7.65333	2.29389
1.01606	0.000312678		1.21585	0.00028501			1.05649	0.64554		1.06722	0.00295			1.05649	0.64554		1.04777	1.67286		1.0652	0.00361			1.19751	0.4074		0.95778	1.19453		7.66222	2.30172
1.01714	0.000312491		1.21676	0.00028439			1.05766	-0.00142		1.06844	0.7755			1.05766	-0.00142		1.04887	1.67537		1.06616	0.00353			1.1989	0.40711		0.95889	1.18761		7.67111	2.29798
1.018	0.000569349		1.2178	0.000285319			1.05884	0.000692993		1.07005	0.94427			1.05884	0.000692993		1.04971	1.67459		1.0677	1.01309			1.20028	0.40668		0.96	1.18566		7.68	2.30914
1.01926	0.000597886		1.2191	0.00028434			1.06029	0.00139		1.07091	0.91761			1.06029	0.00139		1.05091	1.67362		1.0694	1.91249			1.20167	0.40666		0.96111	1.18749		7.68889	2.30134
1.02002	0.000591931		1.22001	0.000803382			1.0617	0.00182		1.0716	0.89993			1.0617	0.00182		1.05187	1.67809		1.07038	1.91287			1.20306	0.40621		0.96222	1.19227		7.69778	2.30838
1.02104	0.000590374		1.22106	0.00101			1.06275	0.00211		1.07284	0.89276			1.06275	0.00211		1.05269	1.67341		1.07138	1.90701			1.20445	0.40692		0.96333	1.1865		7.70667	2.3036
1.02194	0.000587808		1.22185	0.001			1.06386	0.00226		1.07384	0.88641			1.06386	0.00226		1.05375	1.66788		1.07239	1.89996			1.20584	0.40627		0.96444	1.18837		7.71556	2.30831
1.02283	0.000587587		1.22289	0.000999162			1.06461	0.00239		1.07467	0.88077			1.06461	0.00239		1.05457	1.64034		1.0734	1.89617			1.20723	0.40625		0.96556	1.19059		7.72444	2.33324
1.02394	0.00058962		1.22384	0.000999447			1.06591	0.00249		1.07593	0.87945			1.06591	0.00249		1.05584	0.0215		1.07441	1.89772			1.20862	0.40617		0.96667	1.18455		7.73333	2.30068
1.02483	0.000586778		1.22485	0.000998688			1.06683	0.00259		1.07684	0.87528			1.06683	0.00259		1.05691	-0.00479		1.0754	1.89031			1.21001	0.40567		0.96778	1.1899		7.74222	2.30016
1.02603	0.000587232		1.22599	0.000995078			1.06747	0.00267		1.07774	0.86937			1.06747	0.00267		1.05817	-0.0047		1.07638	1.88286			1.2114	0.40514		0.96889	1.19009		7.75111	2.29146
1.02705	0.000588813		1.22695	0.000998008			1.06859	0.42206		1.0789	0.86426			1.06859	0.42206		1.05966	-0.00386		1.07741	1.88717			1.21278	0.40484		0.97	1.19147		7.76	2.30093
1.02812	0.000589891		1.228	0.000995319			1.07018	0.82233		1.07989	0.51755			1.07018	0.82233		1.06087	-0.00361		1.07838	1.8814			1.21417	0.40555		0.97111	1.18998		7.76889	2.32346
1.02904	0.000590125		1.22898	0.000996826			1.07112	0.81358		1.08078	0.00641			1.07112	0.81358		1.06187	-0.00329		1.07943	0.97637			1.21556	0.40487		0.97222	1.18573		7.77778	2.30533
1.03021	0.000370488		1.2299	0.000995052			1.0723	0.80976		1.08206	0.00404			1.0723	0.80976		1.0629	-0.003		1.08041	0.01278			1.21695	0.40461		0.97333	1.18998		7.78667	2.31871
1.03112	0.00031917		1.23091	0.000994959			1.07336	0.80794		1.08332	0.00345			1.07336	0.80794		1.06362	-0.00275		1.08156	0.00746			1.21834	0.40413		0.97444	1.19128		7.79556	2.29652
1.03184	0.00031868		1.23192	0.000498258			1.07429	0.80815		1.08424	0.00327			1.07429	0.80815		1.06502	-0.00251		1.08287	0.00555			1.21973	0.40397		0.97556	1.18344		7.80444	2.31254
1.03305	0.000316151		1.23293	0.000305111			1.07522	0.80867		1.08536	0.00317			1.07522	0.80867		1.06579	-0.0023		1.084	0.00481			1.22112	0.4033		0.97667	1.19017		7.81333	2.29129
1.03398	0.000317138		1.23393	0.000301085			1.07629	0.80891		1.08642	0.00311			1.07629	0.80891		1.06726	0.47373		1.08502	0.00445			1.22251	0.40299		0.97778	1.18287		7.82222	2.31542
1.03517	0.000317029		1.23487	0.000303012			1.07734	0.80877		1.08774	0.00306			1.07734	0.80877		1.06865	1.70206		1.08601	0.0042			1.2239	0.40318		0.97889	1.18398		7.83111	2.33504
1.03609	0.000317255		1.23615	0.000301444			1.07837	0.81196		1.08854	0.00303			1.07837	0.81196		1.06952	1.69171		1.08699	0.00402			1.22528	0.40263		0.98	1.19047		7.84	2.31188
1.03707	0.000318407		1.2368	0.000303709			1.07886	0.81454		1.08947	0.003			1.07886	0.81454		1.07056	1.68703		1.08799	0.0039			1.22667	0.40208		0.98111	1.18596		7.84889	2.321
1.03808	0.000319002		1.238	0.000302771			1.08031	0.79465		1.0904	0.00297			1.08031	0.79465		1.07156	1.68832		1.08898	0.0038			1.22806	0.40178		0.98222	1.18505		7.85778	2.31452
1.03879	0.000317997		1.23899	0.000303778			1.08167	0.000750357		1.09171	0.32439			1.08167	0.000750357		1.0728	1.68985		1.08999	0.00372			1.22945	0.40185		0.98333	1.18612		7.86667	2.32221
1.03989	0.000320167		1.24	0.000303391			1.08274	0.00153		1.09297	1.01481			1.08274	0.00153		1.07354	1.69527		1.09112	0.59228			1.23084	0.40208		0.98444	1.18772		7.87556	2.30072
1.04105	0.000319126		1.24109	0.000303074			1.08424	0.00188		1.09394	0.97082			1.08424	0.00188		1.07457	1.69687		1.09259	1.94178			1.23223	0.40143		0.98556	1.1912		7.88444	2.31611
1.04207	0.000622404		1.24194	0.000302388			1.0852	0.0023		1.0952	0.94518			1.0852	0.0023		1.07584	1.69065		1.09358	1.9337			1.23362	0.40095		0.98667	1.1826		7.89333	2.33054
1.04309	0.000630383		1.24299	0.000305805			1.08666	0.00259		1.09614	0.93023			1.08666	0.00259		1.07682	1.69803		1.0946	1.92908			1.23501	0.40062		0.98778	1.19303		7.90222	2.32821
1.04409	0.000623381		1.24392	0.000899337			1.08768	0.00275		1.09705	0.92152			1.08768	0.00275		1.07776	1.69984		1.09558	1.90896			1.2364	0.40106		0.98889	1.19005		7.91111	2.33116
1.04501	0.000619301		1.2449	0.00104			1.08847	0.00287		1.09816	0.91836			1.08847	0.00287		1.0786	1.69524		1.09659	1.91367			1.23778	0.40053		0.99	1.18979		7.92	2.32429
1.04617	0.000617054		1.24608	0.00104			1.08966	0.00298		1.09892	0.91649			1.08966	0.00298		1.07954	0.14849		1.09759	1.91895			1.23917	0.40046		0.99111	1.19013		7.92889	2.32107
1.04711	0.00061455		1.24697	0.00104			1.09043	0.00307		1.09996	0.91226			1.09043	0.00307		1.08076	-0.00281		1.0986	1.91329			1.24056	0.39976		0.99222	1.19284		7.93778	2.32291
1.04808	0.000617307		1.24798	0.00104			1.0915	0.00315		1.10096	0.90868			1.0915	0.00315		1.08219	-0.00325		1.0996	1.90583			1.24195	0.39951		0.99333	1.19105		7.94667	2.32346
1.04922	0.000615001		1.24892	0.00104			1.0927	0.39574		1.10208	0.90491			1.0927	0.39574		1.08303	-0.00287		1.10059	1.90509			1.24334	0.39951		0.99444	1.18826		7.95556	2.31906
1.05002	0.000616019		1.25001	0.00103			1.09389	0.88423		1.10318	0.9011			1.09389	0.88423		1.08468	-0.00242		1.10159	1.90895			1.24473	0.39914		0.99556	1.18065		7.96444	2.30831
1.05105	0.000615222		1.25101	0.00104			1.09491	0.87303		1.10418	0.26355			1.09491	0.87303		1.08542	-0.00218		1.1026	1.91215			1.24612	0.3986		0.99667	1.18914		7.97333	2.32038
1.05194	0.000615998		1.25195	0.00103			1.09599	0.87076		1.10531	0.00533			1.09599	0.87076		1.08659	-0.00195		1.10365	0.42076			1.24751	0.3985		0.99778	1.18394		7.98222	2.31001
1.05301	0.000617261		1.253	0.00104			1.09725	0.87349		1.1067	0.0038			1.09725	0.87349		1.08761	-0.00173		1.10477	0.01044			1.2489	0.39831		0.99889	1.18008		7.99111	2.32683
1.05401	0.000347437		1.25395	0.00103			1.09802	0.87415		1.10748	0.00345			1.09802	0.87415		1.0887	-0.00155		1.10605	0.00655			1.25028	0.39784		1	1.17916		8	2.32842
1.05492	0.000325424		1.25501	0.00103			1.09912	0.87364		1.10853	0.00331			1.09912	0.87364		1.08953	-0.00137		1.1072	0.00538			1.25167	0.39761		1.00111	1.18585		8.00889	2.3236
1.05595	0.000325134		1.25598	0.000468378			1.09984	0.87536		1.10978	0.00322			1.09984	0.87536		1.09042	-0.00119		1.1082	0.00485			1.25306	0.39732		1.00222	1.17748		8.01778	2.31271
1.05731	0.000323546		1.25688	0.000324563			1.10074	0.87851		1.11065	0.00315			1.10074	0.87851		1.08974	1.24226		1.10919	0.0045			1.25445	0.39671		1.00333	1.18837		8.02667	2.31961
1.05797	0.000325334		1.25784	0.000323676			1.10205	0.88007		1.11169	0.0031			1.10205	0.88007		1.09346	1.7192		1.11018	0.00426			1.25584	0.39616		1.00444	1.18463		8.03556	2.31542
1.05892	0.000325527		1.25902	0.000324407			1.10316	0.87966		1.11289	0.00307			1.10316	0.87966		1.09433	1.72492		1.11119	0.00408			1.25723	0.3961		1.00556	1.18971		8.04444	2.32769
1.06009	0.000325694		1.25996	0.000324318			1.10393	0.88091		1.11372	0.00303			1.10393	0.88091		1.09534	1.72071		1.1122	0.00396			1.25862	0.39557		1.00667	1.17992		8.05333	2.32263
1.06107	0.000325163		1.26056	0.000329392			1.1054	0.03554		1.11464	0.00302			1.1054	0.03554		1.09618	1.71397		1.11319	0.00386			1.26001	0.39528		1.00778	1.18359		8.06222	2.32523
1.0619	0.000326493		1.26046	0.000311034			1.10644	0.00218		1.1145	0.47766			1.10644	0.00218		1.09744	1.71445		1.11418	0.00376			1.2614	0.39518		1.00889	1.17847		8.07111	2.30692
1.0629	0.000324918						1.10786	0.00255		1.11724	1.02707			1.10786	0.00255		1.09839	1.7176		1.11545	0.99065			1.26278	0.39481		1.01	1.18463		8.08	2.32166
1.06402	0.000326925						1.10926	0.00295		1.11813	0.99304			1.10926	0.00295		1.09943	1.71608		1.11678	1.96081			1.26417	0.39463		1.01111	1.17702		8.08889	2.3185
1.06493	0.00032651						1.11039	0.00325		1.11922	0.97662			1.11039	0.00325		1.10029	1.71507		1.11777	1.9528			1.26556	0.39403		1.01222	1.17702		8.09778	2.31583
1.06606	0.000679025						1.11121	0.00339		1.12039	0.9656			1.11121	0.00339		1.10125	1.71949		1.11879	1.9524			1.26695	0.39363		1.01333	1.17694		8.10667	2.32398
1.06707	0.000663216						1.11224	0.00353		1.12116	0.95559			1.11224	0.00353		1.10206	1.71575		1.1198	1.95171			1.26834	0.39359		1.01444	1.17721		8.11556	2.32318
1.06819	0.000653276						1.11314	0.00363		1.12217	0.95012			1.11314	0.00363		1.10362	0.37931		1.12079	1.94859			1.26973	0.39332		1.01556	1.17966		8.12444	2.33019
1.0691	0.00065085						1.11421	0.00373		1.12324	0.94624			1.11421	0.00373		1.10439	-0.00161		1.12179	1.94495			1.27112	0.39262		1.01667	1.17771		8.13333	2.31999
1.07012	0.000650729						1.11499	0.00381		1.12436	0.9433			1.11499	0.00381		1.10562	-0.00202		1.1228	1.94156			1.27251	0.39261		1.01778	1.18451		8.14222	2.33733
1.07085	0.000646008						1.11648	0.35754		1.12514	0.93918			1.11648	0.35754		1.10671	-0.00188		1.1238	1.93647			1.2739	0.39221		1.01889	1.17958		8.15111	2.34118
1.07195	0.000646001						1.11786	0.94995		1.12631	0.93374			1.11786	0.94995		1.10849	-0.0015		1.12477	1.94255			1.27528	0.39204		1.02	1.17935		8.16	2.3313
1.07311	0.000645707						1.11885	0.94129		1.12739	0.93068			1.11885	0.94129		1.10925	-0.00132		1.12578	1.94026			1.27667	0.3917		1.02111	1.17855		8.16889	2.33667
1.07407	0.000648725						1.11959	0.93849		1.12834	0.03005			1.11959	0.93849		1.11034	-0.00113		1.12681	1.89346			1.27806	0.3914		1.02222	1.17908		8.17778	2.33171
1.07495	0.000648318						1.12094	0.93571		1.12946	0.00488			1.12094	0.93571		1.11145	-0.000968674		1.12782	0.03456			1.27945	0.39119		1.02333	1.17113		8.18667	2.34021
1.07599	0.000646046						1.12184	0.93296		1.13079	0.00373			1.12184	0.93296		1.1123	-0.000814895		1.12894	0.00955			1.28084	0.39125		1.02444	1.17561		8.19556	2.33362
1.07699	0.000649225						1.12254	0.93365		1.13201	0.00345			1.12254	0.93365		1.11352	-0.0006846		1.13022	0.00646			1.28223	0.39092		1.02556	1.17767		8.20444	2.31889
1.07792	0.000334176						1.12389	0.93775		1.13289	0.00331			1.12389	0.93775		1.11435	-0.000547034		1.13139	0.00543			1.28362	0.39093		1.02667	1.17905		8.21333	2.33206
1.07899	0.000332571						1.1247	0.94255		1.13407	0.00323			1.1247	0.94255		1.11551	1.15671		1.13238	0.00493			1.28501	0.39104		1.02778	1.18015		8.22222	2.32225
1.08007	0.000337917						1.12587	0.94261		1.13504	0.00316			1.12587	0.94261		1.11725	1.72916		1.13339	0.0046			1.2864	0.39095		1.02889	1.18314		8.23111	2.31504
1.08104	0.000333736						1.12661	0.94089		1.13571	0.00311			1.12661	0.94089		1.11855	1.73324		1.1344	0.00437			1.28778	0.3906		1.03	1.17755		8.24	2.33861
1.08216	0.000334709						1.12761	0.94282		1.13682	0.00308			1.12761	0.94282		1.1191	1.74146		1.13539	0.0042			1.28917	0.39078		1.03111	1.18107		8.24889	2.34021
1.0829	0.000334938						1.12936	0.12597		1.13766	0.00305			1.12936	0.12597		1.12048	1.74092		1.13638	0.00407			1.29056	0.39055		1.03222	1.18268		8.25778	2.33608
1.08368	0.000335003						1.12998	0.00282		1.13883	0.00302			1.12998	0.00282		1.12128	1.73602		1.13737	0.00398			1.29195	0.39041		1.03333	1.18451		8.26667	2.34198
1.08511	0.000336847						1.13152	0.00344		1.14005	0.70797			1.13152	0.00344		1.12201	1.7373		1.13839	0.00385			1.29334	0.39036		1.03444	1.17645		8.27556	2.32755
1.08627	0.000336204						1.1329	0.00381		1.14181	1.04714			1.1329	0.00381		1.12322	1.73673		1.13967	1.39493			1.29473	0.39021		1.03556	1.17293		8.28444	2.34929
1.0872	0.000336188						1.13409	0.00408		1.14253	1.01815			1.13409	0.00408		1.12411	1.73674		1.141	1.9779			1.29612	0.38969		1.03667	1.18161		8.29333	2.34739
1.0881	0.000335926						1.13517	0.00422		1.14356	1.00388			1.13517	0.00422		1.12522	1.73032		1.142	1.96743			1.29751	0.38961		1.03778	1.17595		8.30222	2.34028
1.08904	0.000336227						1.13608	0.00434		1.14439	0.99539			1.13608	0.00434		1.12642	1.72403		1.14299	1.9681			1.2989	0.38919		1.03889	1.17771		8.31111	2.32745
1.08996	0.000722734						1.13713	0.00445		1.14541	0.98863			1.13713	0.00445		1.12722	0.62633		1.144	1.97225			1.30028	0.3891		1.04	1.18191		8.32	2.35304
1.09106	0.000691821						1.13816	0.00455		1.14644	0.98682			1.13816	0.00455		1.12808	-9.13238e-05		1.14498	1.96662			1.30167	0.38847		1.04111	1.18207		8.32889	2.33442
1.09215	0.000686094						1.13912	0.00464		1.14728	0.98131			1.13912	0.00464		1.12902	-0.00104		1.14599	1.96152			1.30306	0.3882		1.04222	1.17989		8.33778	2.34076
1.09288	0.000682195						1.14052	0.313		1.14855	0.97324			1.14052	0.313		1.13087	-0.00101		1.14701	1.95705			1.30445	0.38809		1.04333	1.18096		8.34667	2.34406
1.09411	0.000680507						1.1417	1.01199		1.14947	0.97057			1.1417	1.01199		1.13188	-0.000719672		1.148	1.95828			1.30584	0.38798		1.04444	1.17316		8.35556	2.3306
1.09511	0.000677532						1.14261	1.00221		1.15038	0.97042			1.14261	1.00221		1.13311	-0.000592241		1.14901	1.95598			1.30723	0.38703		1.04556	1.17522		8.36444	2.34714
1.0961	0.000679183						1.14356	0.9988		1.15163	0.76785			1.14356	0.9988		1.13378	-0.000450177		1.15	1.95715			1.30862	0.38693		1.04667	1.17025		8.37333	2.33709
1.09678	0.000676556						1.14454	1.0003		1.15253	0.00879			1.14454	1.0003		1.13542	-0.000232711		1.15107	1.42225			1.31001	0.3868		1.04778	1.17522		8.38222	2.35248
1.09808	0.000676961						1.14568	1.00219		1.15344	0.00472			1.14568	1.00219		1.13636	-0.000128428		1.15202	0.01816			1.3114	0.38655		1.04889	1.17798		8.39111	2.34423
1.09915	0.000679336						1.14687	1.00447		1.15489	0.00374			1.14687	1.00447		1.13746	-1.60638e-05		1.15317	0.00891			1.31278	0.38618		1.05	1.17557		8.4	2.34555
1.09994	0.000679122						1.14762	1.00568		1.15614	0.00348			1.14762	1.00568		1.13836	9.88309e-05		1.15446	0.00635			1.31417	0.38585		1.05111	1.17431		8.40889	2.34118
1.10105	0.000684655						1.14885	1.00356		1.15718	0.00335			1.14885	1.00356		1.14058	1.76031		1.1556	0.0054			1.31556	0.38538		1.05222	1.17354		8.41778	2.34804
1.10185	0.000338862						1.14942	1.00405		1.15793	0.00326			1.14942	1.00405		1.14148	1.75432		1.15659	0.00494			1.31695	0.38569		1.05333	1.17316		8.42667	2.36333
1.103	0.000342						1.15076	1.00912		1.15922	0.0032			1.15076	1.00912		1.14262	1.7523		1.1576	0.00463			1.31834	0.38525		1.05444	1.17301		8.43556	2.35716
1.10394	0.000344314						1.15161	1.00729		1.16012	0.00315			1.15161	1.00729		1.14348	1.7548		1.1586	0.0044			1.31973	0.38552		1.05556	1.17431		8.44444	2.33958
1.10505	0.000342406						1.15295	0.24301		1.16108	0.00311			1.15295	0.24301		1.14472	1.75568		1.15961	0.00424			1.32112	0.38524		1.05667	1.17213		8.45333	2.35279
1.10616	0.000345042						1.1541	0.00421		1.16224	0.00308			1.1541	0.00421		1.14587	1.75326		1.16061	0.00412			1.32251	0.385		1.05778	1.17415		8.46222	2.32634
1.10693	0.000344403						1.15559	0.00445		1.16304	0.00311			1.15559	0.00445		1.14675	1.75584		1.16161	0.00402			1.3239	0.38467		1.05889	1.17316		8.47111	2.34239
1.10783	0.000343287						1.1564	0.00476		1.16466	1.12091			1.1564	0.00476		1.14762	1.75409		1.16244	0.00435			1.32528	0.38432		1.06	1.16487		8.48	2.33047
1.10913	0.000344013						1.15785	0.0051		1.16591	1.06501			1.15785	0.0051		1.14882	1.7584		1.16419	2.00443			1.32667	0.38399		1.06111	1.17224		8.48889	2.35071
1.10988	0.000343226						1.15882	0.00524		1.16652	1.04339			1.15882	0.00524		1.14955	1.74922		1.16521	1.98641			1.32806	0.38396		1.06222	1.16777		8.49778	2.34
1.11106	0.000342713						1.1599	0.00536		1.16767	1.02876			1.1599	0.00536		1.15073	1.62271		1.1662	1.98961			1.32945	0.3836		1.06333	1.17385		8.50667	2.3356
1.11197	0.000346323						1.1611	0.00547		1.16872	1.02207			1.1611	0.00547		1.15165	0.00647		1.16721	1.98013			1.33084	0.38329		1.06444	1.17094		8.51556	2.33889
1.11293	0.000359075						1.162	0.00557		1.16971	1.01689			1.162	0.00557		1.1529	-7.8724e-05		1.1682	1.976			1.33223	0.38312		1.06556	1.16571		8.52444	2.36101
1.11398	0.000744213						1.16317	0.00566		1.17065	1.01327			1.16317	0.00566		1.15428	-0.000181863		1.16921	1.97952			1.33362	0.38282		1.06667	1.16487		8.53333	2.32273
1.11505	0.000722597						1.16379	0.00581		1.17168	1.01053			1.16379	0.00581		1.15555	-3.7335e-05		1.17022	1.97895			1.33501	0.38268		1.06778	1.16777		8.54222	2.38279
1.11614	0.000716743						1.16553	1.07617		1.17265	1.00951			1.16553	1.07617		1.15681	0.000133203		1.1712	1.97527			1.3364	0.38271		1.06889	1.16941		8.55111	2.35789
1.11713	0.000713261						1.16644	1.06493		1.17366	1.00625			1.16644	1.06493		1.15793	0.000227015		1.17222	1.98162			1.33778	0.38215		1.07	1.16892		8.56	2.34936
1.11803	0.000716008						1.16748	1.06233		1.17466	1.00624			1.16748	1.06233		1.15887	0.000330132		1.17321	1.98248			1.33917	0.38203		1.07111	1.17289		8.56889	2.34985
1.11909	0.000711852						1.16826	1.05815		1.17584	0.50133			1.16826	1.05815		1.15965	0.000416718		1.17421	1.96906			1.34056	0.3815		1.07222	1.16659		8.57778	2.35318
1.12009	0.000712869						1.16926	1.05547		1.17672	0.00709			1.16926	1.05547		1.16076	0.000508867		1.17524	0.82733			1.34195	0.38122		1.07333	1.17152		8.58667	2.35273
1.12147	0.000712124						1.17058	1.05846		1.17776	0.00422			1.17058	1.05846		1.16207	0.000582938		1.17621	0.01436			1.34334	0.38102		1.07444	1.17186		8.59556	2.34548
1.12201	0.000711406						1.17161	1.06162		1.17915	0.00367			1.17161	1.06162		1.16362	0.89156		1.17752	0.0079			1.34473	0.3809		1.07556	1.16773		8.60444	2.33483
1.123	0.000709822						1.1723	1.06311		1.18046	0.00347			1.1723	1.06311		1.16508	1.77467		1.17881	0.00612			1.34612	0.38058		1.07667	1.17106		8.61333	2.34992
1.12416	0.000710197						1.17335	1.06696		1.1811	0.00335			1.17335	1.06696		1.16597	1.77024		1.17981	0.00544			1.34751	0.38013		1.07778	1.16624		8.62222	2.34527
1.12499	0.000703295						1.17475	1.07089		1.18234	0.00326			1.17475	1.07089		1.16676	1.76999		1.18081	0.005			1.3489	0.38043		1.07889	1.17412		8.63111	2.33813
1.12606	0.000359368						1.17542	1.06959		1.18337	0.0032			1.17542	1.06959		1.16802	1.77283		1.18179	0.00471			1.35028	0.37997		1.08	1.16192		8.64	2.34166
1.12695	0.000353102						1.17647	0.49264		1.18421	0.00315			1.17647	0.49264		1.16897	1.76877		1.18281	0.0045			1.35167	0.37991		1.08111	1.17721		8.64889	2.33158
1.12805	0.000352801						1.17777	0.00541		1.1853	0.00311			1.17777	0.00541		1.1699	1.76676		1.18382	0.00434			1.35306	0.3796		1.08222	1.1688		8.65778	2.35664
1.12892	0.000349566						1.17912	0.0057		1.18638	0.00308			1.17912	0.0057		1.17098	1.7617		1.18479	0.00422			1.35445	0.37954		1.08333	1.16429		8.66667	2.36028
1.1301	0.000351466						1.18005	0.00601		1.18755	0.44085			1.18005	0.00601		1.17219	1.77128		1.18578	0.00411			1.35584	0.37892		1.08444	1.16337		8.67556	2.34714
1.13105	0.000352793						1.18127	0.00619		1.18852	1.13327			1.18127	0.00619		1.17302	1.77119		1.18696	0.75418			1.35723	0.37876		1.08556	1.16521		8.68444	2.35234
1.1322	0.000352368						1.1822	0.00635		1.18963	1.0912			1.1822	0.00635		1.17389	1.76608		1.18838	2.02882			1.35862	0.37829		1.08667	1.1672		8.69333	2.36333
1.13302	0.000351546						1.18322	0.00647		1.19105	1.07216			1.18322	0.00647		1.17513	0.75117		1.1894	2.02044			1.36001	0.37817		1.08778	1.16873		8.70222	2.33123
1.13402	0.000351649						1.1845	0.0066		1.1917	1.06255			1.1845	0.0066		1.17602	0.0016		1.1904	2.02044			1.3614	0.37815		1.08889	1.16506		8.71111	2.34187
1.13505	0.000351586						1.18535	0.00669		1.19286	1.05894			1.18535	0.00669		1.17754	0.000494276		1.1914	2.00973			1.36278	0.37776		1.09	1.16571		8.72	2.32266
1.13593	0.000352926						1.18633	0.00679		1.19403	1.04808			1.18633	0.00679		1.17899	0.000455956		1.19238	2.00829			1.36417	0.37764		1.09111	1.16402		8.72889	2.32863
1.13705	0.000405274						1.1875	0.00687		1.19496	1.04257			1.1875	0.00687		1.17995	0.00056565		1.19339	2.00721			1.36556	0.37701		1.09222	1.1714		8.73778	2.33695
1.13801	0.000768987						1.18873	0.64657		1.19612	1.04002			1.18873	0.64657		1.18108	0.000632801		1.1944	2.00169			1.36695	0.37677		1.09333	1.16724		8.74667	2.32599
1.13886	0.00075679						1.19006	1.12478		1.19667	1.04005			1.19006	1.12478		1.18204	0.000715327		1.19539	2.00338			1.36834	0.37672		1.09444	1.16769		8.75556	2.34052
1.14005	0.000750237						1.19107	1.12295		1.19798	1.03985			1.19107	1.12295		1.18272	0.000784739		1.1964	2.00672			1.36973	0.37672		1.09556	1.16498		8.76444	2.33508
1.14102	0.000748331						1.19199	1.1235		1.19883	1.03522			1.19199	1.1235		1.18367	0.000858221		1.19739	2.00679			1.37112	0.37638		1.09667	1.16731		8.77333	2.33567
1.14189	0.000744766						1.19293	1.12187		1.19984	0.19665			1.19293	1.12187		1.18507	0.000913829		1.19841	2.00129			1.37251	0.37601		1.09778	1.16739		8.78222	2.35113
1.14284	0.000744626						1.19396	1.12235		1.20128	0.00598			1.19396	1.12235		1.18597	0.000976694		1.19946	0.24746			1.3739	0.376		1.09889	1.16345		8.79111	2.37308
1.14423	0.00074335						1.19489	1.12614		1.20256	0.00413			1.19489	1.12614		1.18652	0.9962		1.20058	0.01174			1.37528	0.37556		1.1	1.16613		8.8	2.34451
1.14511	0.000745309						1.196	1.12732		1.20358	0.00369			1.196	1.12732		1.18894	1.78519		1.20187	0.00739			1.37667	0.37525		1.10111	1.16708		8.80889	2.32939
1.14597	0.000743144						1.19694	1.12691		1.20441	0.0035			1.19694	1.12691		1.18995	1.78146		1.20302	0.00604			1.37806	0.37504		1.10222	1.16219		8.81778	2.31871
1.14704	0.000742045						1.19774	1.12444		1.20531	0.00338			1.19774	1.12444		1.19064	1.77375		1.20402	0.00542			1.37945	0.37467		1.10333	1.15844		8.82667	2.34451
1.148	0.000742814						1.19883	1.12594		1.20646	0.0033			1.19883	1.12594		1.1919	1.77797		1.20503	0.00501			1.38084	0.37409		1.10444	1.16311		8.83556	2.33099
1.14892	0.000689961						1.19979	1.0429		1.2074	0.00324			1.19979	1.0429		1.19268	1.78188		1.20603	0.00472			1.38223	0.37434		1.10556	1.16372		8.84444	2.31597
1.15008	0.000369887						1.20073	0.00814		1.2085	0.00319			1.20073	0.00814		1.19376	1.78073		1.20702	0.00452			1.38362	0.37461		1.10667	1.15997		8.85333	2.33771
1.15092	0.000360647						1.20217	0.00702		1.20949	0.00315			1.20217	0.00702		1.19475	1.7779		1.20801	0.00437			1.38501	0.37423		1.10778	1.16506		8.86222	2.30966
1.15213	0.000360432						1.20338	0.00737		1.21066	0.00312			1.20338	0.00737		1.19588	1.78732		1.20901	0.00425			1.3864	0.3735		1.10889	1.15776		8.87111	2.33366
1.15325	0.000359793						1.20444	0.0076		1.2109	0.60512			1.20444	0.0076		1.19656	1.79187		1.21003	0.00413			1.38778	0.37333		1.11	1.15948		8.88	2.35377
1.15407	0.000360883						1.20551	0.00776		1.2133	1.14798			1.20551	0.00776		1.19769	1.77856		1.21131	1.17571			1.38917	0.37287		1.11111	1.16464		8.88889	2.32166
1.15509	0.000359314						1.20663	0.00789		1.21399	1.117			1.20663	0.00789		1.19887	1.00987		1.21259	2.05401			1.39056	0.37303		1.11222	1.16697		8.89778	2.31445
1.15603	0.00035729						1.20757	0.00802		1.2151	1.10293			1.20757	0.00802		1.19983	0.00277		1.21361	2.03992			1.39195	0.37254		1.11333	1.16009		8.90667	2.32568
1.15695	0.000360312						1.20873	0.00812		1.21636	1.0939			1.20873	0.00812		1.201	0.00105		1.21458	2.03198			1.39334	0.3726		1.11444	1.1625		8.91556	2.32918
1.15782	0.000359503						1.20962	0.00823		1.21694	1.08164			1.20962	0.00823		1.2023	0.000776482		1.21561	2.02568			1.39473	0.3722		1.11556	1.15703		8.92444	2.33681
1.15908	0.0003603						1.21059	0.00833		1.21832	1.07814			1.21059	0.00833		1.20349	0.000822788		1.21659	2.01684			1.39612	0.37173		1.11667	1.1552		8.93333	2.3141
1.16	0.00036175						1.21158	0.00841		1.21928	1.07453			1.21158	0.00841		1.20447	0.000919705		1.21761	2.01648			1.39751	0.37186		1.11778	1.16322		8.94222	2.33355
1.161	0.000471547						1.21124	0.84738		1.22	1.07401			1.21124	0.84738		1.20589	0.000969242		1.21861	2.0192			1.3989	0.37141		1.11889	1.15325		8.95111	2.33702
1.16191	0.000804071						1.2142	1.18068		1.2211	1.07038			1.2142	1.18068		1.20693	0.00104		1.2196	2.02218			1.40028	0.37123		1.12	1.14396		8.96	2.33362
1.16312	0.000789902						1.21489	1.17915		1.22222	1.06952			1.21489	1.17915		1.20771	0.00109		1.22061	2.02409			1.40167	0.37102		1.12111	1.16173		8.96889	2.41527
1.16408	0.000782503						1.21617	1.17769		1.22301	1.02386			1.21617	1.17769		1.20855	0.00115		1.2216	2.01168			1.40306	0.37106		1.12222	1.15355		8.97778	2.33525
1.16495	0.000782041						1.21717	1.17403		1.22409	0.0164			1.21717	1.17403		1.20965	0.0012		1.22267	1.86377			1.40445	0.37045		1.12333	1.1625		8.98667	2.32863
1.16597	0.000778702						1.21843	1.17216		1.22549	0.00546			1.21843	1.17216		1.21092	0.90195		1.2236	0.02817			1.40584	0.37054		1.12444	1.15451		8.99556	2.33095
1.16714	0.000777969						1.21925	1.17346		1.22648	0.00404			1.21925	1.17346		1.21291	1.79796		1.22476	0.01068			1.40723	0.37012		1.12556	1.14984		9.00444	2.31684
1.16804	0.000777858						1.22015	1.17753		1.2276	0.00368			1.22015	1.17753		1.21366	1.79615		1.22606	0.00722			1.40862	0.37002		1.12667	1.15791		9.01333	2.31687
1.16915	0.000778228						1.22129	1.18029		1.2287	0.00349			1.22129	1.18029		1.21478	1.79178		1.22723	0.00603			1.41001	0.36942		1.12778	1.15684		9.02222	2.33393
1.17019	0.000779461						1.22201	1.18308		1.22963	0.00337			1.22201	1.18308		1.21574	1.79054		1.2282	0.00545			1.4114	0.36933		1.12889	1.1529		9.03111	2.327
1.17127	0.000778521						1.22322	1.18297		1.23042	0.0033			1.22322	1.18297		1.21659	1.79505		1.22922	0.00507			1.41278	0.36921		1.13	1.156		9.04	2.34513
1.1719	0.000777855						1.22431	0.75347		1.23166	0.00323			1.22431	0.75347		1.21756	1.79056		1.2302	0.0048			1.41417	0.36832		1.13111	1.15405		9.04889	2.3331
1.17302	0.000681198						1.2254	0.00935		1.23254	0.00319			1.2254	0.00935		1.21877	1.78607		1.23122	0.00462			1.41556	0.36824		1.13222	1.1563		9.05778	2.39561
1.17424	0.00037215						1.22631	0.00919		1.23381	0.00315			1.22631	0.00919		1.21947	1.79265		1.23219	0.00446			1.41695	0.36789		1.13333	1.14755		9.06667	2.35158
1.17508	0.000372856						1.22784	0.00927		1.23458	0.00312			1.22784	0.00927		1.22032	1.79526		1.2332	0.00435			1.41834	0.36774		1.13444	1.15011		9.07556	2.34073
1.176	0.000371781						1.22872	0.00946		1.23597	0.85507			1.22872	0.00946		1.22172	1.79696		1.23419	0.00419			1.41973	0.36744		1.13556	1.15168		9.08444	2.3271
1.17688	0.000369667						1.23004	0.0096		1.23728	1.16036			1.23004	0.0096		1.22282	1.27304		1.23548	1.59475			1.42112	0.36717		1.13667	1.156		9.09333	2.33099
1.17817	0.000368393						1.2306	0.00973		1.23803	1.13955			1.2306	0.00973		1.22367	0.0042		1.23679	2.0603			1.42251	0.36752		1.13778	1.1539		9.10222	2.3262
1.17913	0.00036996						1.23179	0.00985		1.23949	1.12915			1.23179	0.00985		1.2249	0.00174		1.2378	2.05257			1.4239	0.36759		1.13889	1.14797		9.11111	2.32325
1.1801	0.000369748						1.23267	0.00996		1.24025	1.12269			1.23267	0.00996		1.22602	0.00117		1.23881	2.05809			1.42528	0.36677		1.14	1.15191		9.12	2.33466
1.18116	0.000369008						1.23367	0.01008		1.24112	1.11756			1.23367	0.01008		1.22731	0.0011		1.2398	2.05961			1.42667	0.36621		1.14111	1.14782		9.12889	2.31476
1.18217	0.000370593						1.2347	0.01018		1.24245	1.11402			1.2347	0.01018		1.22866	0.00124		1.2408	2.05949			1.42806	0.36611		1.14222	1.14545		9.13778	2.35567
1.18304	0.000370241						1.23548	0.30139		1.24343	1.11573			1.23548	0.30139		1.22935	0.00128		1.24179	2.06064			1.42945	0.3655		1.14333	1.1477		9.14667	2.34219
1.18383	0.000372598						1.23732	1.23696		1.24422	1.11202			1.23732	1.23696		1.23054	0.00132		1.24278	2.05294			1.43084	0.36555		1.14444	1.14679		9.15556	2.31379
1.18517	0.000527943						1.23844	1.22307		1.24536	1.10771			1.23844	1.22307		1.23168	0.00137		1.2438	2.04524			1.43223	0.36534		1.14556	1.1503		9.16444	2.34565
1.18595	0.000847413						1.23922	1.22408		1.24631	1.10229			1.23922	1.22408		1.23244	0.00141		1.24479	2.05283			1.43362	0.36515		1.14667	1.15153		9.17333	2.33192
1.1869	0.000825614						1.24038	1.22721		1.24736	0.76922			1.24038	1.22721		1.23353	0.00145		1.24579	2.05564			1.43501	0.36519		1.14778	1.14671		9.18222	2.31968
1.18812	0.000820859						1.24116	1.22815		1.24821	0.0096			1.24116	1.22815		1.23508	0.8093		1.24686	1.28507			1.4364	0.36488		1.14889	1.1461		9.19111	2.33442
1.18887	0.000817672						1.2424	1.23141		1.24934	0.00508			1.2424	1.23141		1.23651	1.81762		1.24782	0.01886			1.43778	0.36472		1.15	1.15443		9.2	2.34004
1.19007	0.000817349						1.24349	1.23284		1.25054	0.00405			1.24349	1.23284		1.2375	1.81488		1.24898	0.00989			1.43917	0.36451		1.15111	1.14855		9.20889	2.33008
1.19114	0.000813953						1.24426	1.23234		1.25181	0.0037			1.24426	1.23234		1.23842	1.81008		1.25027	0.00704			1.44056	0.36402		1.15222	1.14258		9.21778	2.33213
1.19217	0.000814334						1.24562	1.23429		1.25284	0.00354			1.24562	1.23429		1.23961	1.81192		1.2514	0.00597			1.44195	0.36365		1.15333	1.14449		9.22667	2.32901
1.19279	0.000812811						1.24626	1.2345		1.25367	0.00342			1.24626	1.2345		1.24043	1.80619		1.25239	0.00544			1.44334	0.36347		1.15444	1.14377		9.23556	2.32131
1.1941	0.00081112						1.24736	1.23448		1.2547	0.00334			1.24736	1.23448		1.24125	1.80626		1.2534	0.00508			1.44473	0.36388		1.15556	1.14209		9.24444	2.34881
1.19525	0.000816193						1.24835	0.41537		1.25603	0.00328			1.24835	0.41537		1.24256	1.80325		1.25441	0.00482			1.44612	0.36328		1.15667	1.15057		9.25333	2.33164
1.19618	0.00081502						1.24956	0.01157		1.25663	0.00324			1.24956	0.01157		1.24348	1.80361		1.25541	0.00463			1.44751	0.36312		1.15778	1.14751		9.26222	2.33307
1.19702	0.000680777						1.25088	0.01137		1.25797	0.0032			1.25088	0.01137		1.24438	1.80993		1.2564	0.00449			1.4489	0.36272		1.15889	1.14671		9.27111	2.33109
1.19807	0.000378964						1.25198	0.01154		1.25919	0.29836			1.25198	0.01154		1.2455	1.80787		1.25741	0.00437			1.45028	0.36289		1.16	1.14465		9.28	2.32686
1.19895	0.000381544						1.25294	0.01168		1.26009	1.23102			1.25294	0.01168		1.24641	1.53477		1.2585	0.49242			1.45167	0.3621		1.16111	1.13524		9.28889	2.32631
1.19988	0.000380823						1.25414	0.01182		1.26109	1.20636			1.25414	0.01182		1.24738	0.00647		1.26001	2.08375			1.45306	0.36178		1.16222	1.14499		9.29778	2.3375
1.20102	0.000378809						1.2549	0.01194						1.2549	0.01194		1.24852	0.0022		1.26058	2.08137			1.45445	0.36185		1.16333	1.14117		9.30667	2.30762
1.20213	0.00037912						1.25601	0.01206						1.25601	0.01206		1.24984	0.00151		1.26073	2.07773			1.45584	0.36174		1.16444	1.14132		9.31556	2.31247
1.20313	0.00037969						1.25708	0.01219						1.25708	0.01219		1.25112	0.00133						1.45723	0.36148		1.16556	1.14056		9.32444	2.321
1.20395	0.000379306						1.2583	0.01229						1.2583	0.01229		1.25257	0.00149						1.45862	0.36121		1.16667	1.14281		9.33333	2.31025
1.20502	0.00038023						1.25917	0.0124						1.25917	0.0124		1.25324	0.00151						1.46001	0.36082		1.16778	1.14006		9.34222	2.34704
1.20602	0.000379033						1.26008	0.38797						1.26008	0.38797		1.25422	0.00154						1.4614	0.36033		1.16889	1.149		9.35111	2.33435
1.20694	0.000379901						1.25975	1.2959						1.25975	1.2959		1.25554	0.00157						1.46278	0.36037		1.17	1.14373		9.36	2.321
1.2081	0.000381642																1.25627	0.00161						1.46417	0.35993		1.17111	1.1427		9.36889	2.31753
1.2092	0.000580268																1.25705	0.00164						1.46556	0.35977		1.17222	1.14186		9.37778	2.32988
1.20993	0.000878985																1.25913	0.7101						1.46695	0.35947		1.17333	1.14411		9.38667	2.315
1.21081	0.000860498																1.26029	1.81983						1.46834	0.35933		1.17444	1.14258		9.39556	2.3158
1.21198	0.000856411																1.26102	1.81561						1.46973	0.35906		1.17556	1.14335		9.40444	2.32988
1.21307	0.000854932																1.2609	1.81646						1.47112	0.35882		1.17667	1.13991		9.41333	2.32572
1.21397	0.000851972																							1.47251	0.35855		1.17778	1.14159		9.42222	2.33456
1.2151	0.000850749																							1.4739	0.35856		1.17889	1.13975		9.43111	2.3192
1.21608	0.000851457																							1.47528	0.35835		1.18	1.13922		9.44	2.30592
1.2169	0.000848868																							1.47667	0.35816		1.18111	1.14144		9.44889	2.32402
1.21803	0.000849105																							1.47806	0.35772		1.18222	1.1354		9.45778	2.32031
1.21915	0.00084985																							1.47945	0.35738		1.18333	1.138		9.46667	2.31736
1.22016	0.000852111																							1.48084	0.35698		1.18444	1.1344		9.47556	2.31663
1.22116	0.000677991																							1.48223	0.35697		1.18556	1.13811		9.48444	2.32384
1.22188	0.000396601																							1.48362	0.35645		1.18667	1.1362		9.49333	2.36042
1.2231	0.000392724																							1.48501	0.35592		1.18778	1.13547		9.50222	2.33355
1.22396	0.00038956																							1.4864	0.35604		1.18889	1.1388		9.51111	2.3185
1.22512	0.000387879																							1.48778	0.35572		1.19	1.14071		9.52	2.30581
1.22622	0.000387248																							1.48917	0.35665		1.19111	1.1362		9.52889	2.3166
1.227	0.000386293																							1.49056	0.35608		1.19222	1.13394		9.53778	2.31947
1.22779	0.000388808																							1.49195	0.35578		1.19333	1.13299		9.54667	2.30647
1.22897	0.000387393																							1.49334	0.35557		1.19444	1.14029		9.55556	2.31278
1.22994	0.000386575																							1.49473	0.35484		1.19556	1.13677		9.56444	2.3062
1.23132	0.000387854																							1.49612	0.35451		1.19667	1.1388		9.57333	2.32991
1.23201	0.000387775																							1.49751	0.35397		1.19778	1.13777		9.58222	2.33605
1.23305	0.000642951																							1.4989	0.35392		1.19889	1.12817		9.59111	2.30866
1.23389	0.000908922																							1.50028	0.35387		1.2	1.13895		9.6	2.32731
1.235	0.000900607																							1.50167	0.35333		1.20111	1.13375		9.60889	2.32041
1.23628	0.00089249																							1.50306	0.35327		1.20222	1.13092		9.61778	2.31327
1.23731	0.000890962																							1.50445	0.35286		1.20333	1.13972		9.62667	2.31368
1.23802	0.000889299																							1.50584	0.35241		1.20444	1.13608		9.63556	2.32312
1.23899	0.000886821																							1.50723	0.3526		1.20556	1.1367		9.64444	2.3167
1.23998	0.000886665																							1.50862	0.35202		1.20667	1.13211		9.65333	2.31306
1.24119	0.000884758																							1.51001	0.35174		1.20778	1.12638		9.66222	2.29243
1.24197	0.000884611																							1.5114	0.35189		1.20889	1.13242		9.67111	2.3322
1.24305	0.000886987																							1.51278	0.35164		1.21	1.13463		9.68	2.3366
1.24406	0.00088823																							1.51417	0.35132		1.21111	1.1404		9.68889	2.30519
1.24498	0.000656018																							1.51556	0.35091		1.21222	1.13517		9.69778	2.32318
1.24595	0.000407773																							1.51695	0.35071		1.21333	1.13796		9.70667	2.3123
1.2473	0.00039898																							1.51834	0.35071		1.21444	1.12978		9.71556	2.28512
1.24823	0.000398852																							1.51973	0.35029		1.21556	1.13586		9.72444	2.29846
1.24905	0.000397024																							1.52112	0.35041		1.21667	1.13307		9.73333	2.31126
1.25014	0.000396792																							1.52251	0.3502		1.21778	1.13291		9.74222	2.29531
1.25105	0.000397022																							1.5239	0.34967		1.21889	1.13677		9.75111	2.31909
1.25204	0.000396471																							1.52528	0.34962		1.22	1.13264		9.76	2.30741
1.25325	0.000396998																							1.52667	0.34926		1.22111	1.13345		9.76889	2.31046
1.25409	0.000396373																							1.52806	0.34945		1.22222	1.13104		9.77778	2.32055
1.25499	0.000394102																							1.52945	0.34938		1.22333	1.13264		9.78667	2.31556
1.25611	0.000395189																							1.53084	0.3492		1.22444	1.1307		9.79556	2.31174
1.25706	0.000724154																							1.53223	0.34855		1.22556	1.1336		9.80444	2.31927
1.25805	0.000945143																							1.53362	0.34846		1.22667	1.13012		9.81333	2.32235
1.25904	0.000935145																							1.53501	0.34847		1.22778	1.12695		9.82222	2.30495
1.26011	0.0009283																							1.5364	0.34774		1.22889	1.12791		9.83111	2.31296
1.26077	0.000934116																							1.53778	0.34751		1.23	1.13222		9.84	2.30093
1.26096	0.000940644																							1.53917	0.34732		1.23111	1.12473		9.84889	2.30086
																								1.54056	0.34711		1.23222	1.12466		9.85778	2.31878
																								1.54195	0.34679		1.23333	1.12664		9.86667	2.3089
																								1.54334	0.34644		1.23444	1.12684		9.87556	2.296
																								1.54473	0.34618		1.23556	1.11953		9.88444	2.33005
																								1.54612	0.34601		1.23667	1.1276		9.89333	2.30907
																								1.54751	0.34633		1.23778	1.12963		9.90222	2.29358
																								1.5489	0.34565		1.23889	1.11969		9.91111	2.30266
																								1.55028	0.34534		1.24	1.12481		9.92	2.3116
																								1.55167	0.3452		1.24111	1.12947		9.92889	2.29271
																								1.55306	0.34462		1.24222	1.12061		9.93778	2.30661
																								1.55445	0.34464		1.24333	1.11927		9.94667	2.2952
																								1.55584	0.34432		1.24444	1.12596		9.95556	2.2831
																								1.55723	0.34431		1.24556	1.1232		9.96444	2.31781
																								1.55862	0.34417		1.24667	1.12496		9.97333	2.32596
																								1.56001	0.34399		1.24778	1.12278		9.98222	2.29843
																								1.5614	0.3436		1.24889	1.1208		9.99111	2.29326
																								1.56278	0.34333		1.25	1.12359		10	2.30009
																								1.56417	0.34318		1.25111	1.12515		10.0089	2.29888
																								1.56556	0.34273		1.25222	1.12492		10.0178	2.29593
																								1.56695	0.3432		1.25333	1.12332		10.0267	2.29902
																								1.56834	0.34269		1.25444	1.12512		10.0356	2.28567
																								1.56973	0.34258		1.25556	1.12619		10.0444	2.30814
																								1.57112	0.34227		1.25667	1.11866		10.0533	2.30613
																								1.57251	0.34201		1.25778	1.12233		10.0622	2.30647
																								1.5739	0.34195		1.25889	1.12141		10.0711	2.30065
																								1.57528	0.34163		1.26	1.12225		10.08	2.30769
																								1.57667	0.34109		1.26111	1.12106		10.0889	2.28872
																								1.57806	0.34115		1.26222	1.11827		10.0978	2.28827
																								1.57945	0.34074		1.26333	1.12236		10.1067	2.29226
																								1.58084	0.34026		1.26444	1.11686		10.1156	2.28844
																								1.58223	0.34026		1.26556	1.11896		10.1244	2.29257
																								1.58362	0.33982		1.26667	1.11976		10.1333	2.31067
																								1.58501	0.3398		1.26778	1.11713		10.1422	2.28862
																								1.5864	0.3394		1.26889	1.11147		10.1511	2.29701
																								1.58778	0.33931		1.27	1.11411		10.16	2.27856
																								1.58917	0.33875		1.27111	1.11934		10.1689	2.31705
																								1.59056	0.3386		1.27222	1.12439		10.1778	2.30207
																								1.59195	0.33847		1.27333	1.11541		10.1867	2.29728
																								1.59334	0.33804		1.27444	1.11678		10.1956	2.28054
																								1.59473	0.3376		1.27556	1.11866		10.2044	2.28123
																								1.59612	0.33749		1.27667	1.12057		10.2133	2.2873
																								1.59751	0.33707		1.27778	1.11908		10.2222	2.28331
																								1.5989	0.33782		1.27889	1.12255		10.2311	2.28948
																								1.60028	0.33742		1.28	1.11835		10.24	2.30838
																								1.60167	0.3374		1.28111	1.11908		10.2489	2.28803
																								1.60306	0.33692		1.28222	1.12236		10.2578	2.28598
																								1.60445	0.3371		1.28333	1.12294		10.2667	2.28806
																								1.60584	0.33701		1.28444	1.11292		10.2756	2.29687
																								1.60723	0.33631		1.28556	1.11407		10.2844	2.28865
																								1.60862	0.33607		1.28667	1.12198		10.2933	2.28869
																								1.61001	0.33587		1.28778	1.11434		10.3022	2.28321
																								1.6114	0.3354		1.28889	1.11869		10.3111	2.2874
																								1.61278	0.33508		1.29	1.11231		10.32	2.30897
																								1.61417	0.3347		1.29111	1.11407		10.3289	2.29538
																								1.61556	0.33448		1.29222	1.11655		10.3378	2.29645
																								1.61695	0.33411		1.29333	1.11147		10.3467	2.30935
																								1.61834	0.33386		1.29444	1.11548		10.3556	2.29326
																								1.61973	0.33402		1.29556	1.1148		10.3644	2.29229
																								1.62112	0.33364		1.29667	1.10975		10.3733	2.29462
																								1.62251	0.33338		1.29778	1.11743		10.3822	2.30623
																								1.6239	0.33309		1.29889	1.11839		10.3911	2.28796
																								1.62528	0.33292		1.3	1.1133		10.4	2.29423
																								1.62667	0.33284		1.30111	1.11208		10.4089	2.29621
																								1.62806	0.33211		1.30222	1.11747		10.4178	2.28803
																								1.62945	0.33229		1.30333	1.11323		10.4267	2.29063
																								1.63084	0.33183		1.30444	1.11617		10.4356	2.29656
																								1.63223	0.33211		1.30556	1.11319		10.4444	2.29084
																								1.63362	0.3317		1.30667	1.11705		10.4533	2.30113
																								1.63501	0.33152		1.30778	1.11545		10.4622	2.30935
																								1.6364	0.33117		1.30889	1.11048		10.4711	2.28255
																								1.63778	0.33122		1.31	1.10967		10.48	2.29385
																								1.63917	0.33094		1.31111	1.10956		10.4889	2.30543
																								1.64056	0.33058		1.31222	1.11063		10.4978	2.29486
																								1.64195	0.33035		1.31333	1.10998		10.5067	2.30529
																								1.64334	0.33056		1.31444	1.10811		10.5156	2.28629
																								1.64473	0.33005		1.31556	1.11476		10.5244	2.29094
																								1.64612	0.3299		1.31667	1.10715		10.5333	2.29042
																								1.64751	0.32982		1.31778	1.11159		10.5422	2.29742
																								1.6489	0.32972		1.31889	1.10841		10.5511	2.28529
																								1.65028	0.32949		1.32	1.11009		10.56	2.28141
																								1.65167	0.32938		1.32111	1.10692		10.5689	2.29763
																								1.65306	0.32886		1.32222	1.11185		10.5778	2.29035
																								1.65445	0.32874		1.32333	1.10941		10.5867	2.29056
																								1.65584	0.32837		1.32444	1.10547		10.5956	2.30145
																								1.65723	0.32816		1.32556	1.1148		10.6044	2.30398
																								1.65862	0.32788		1.32667	1.11201		10.6133	2.29056
																								1.66001	0.32792		1.32778	1.10811		10.6222	2.2967
																								1.6614	0.32776		1.32889	1.10971		10.6311	2.29129
																								1.66278	0.32714		1.33	1.11636		10.64	2.28487
																								1.66417	0.32709		1.33111	1.11132		10.6489	2.29919
																								1.66556	0.32675		1.33222	1.10914		10.6578	2.28636
																								1.66695	0.32649		1.33333	1.10616		10.6667	2.28501
																								1.66834	0.32621		1.33444	1.11388		10.6756	2.28276
																								1.66973	0.326		1.33556	1.101		10.6844	2.28664
																								1.67112	0.3257		1.33667	1.10948		10.6933	2.28539
																								1.67251	0.32564		1.33778	1.10822		10.7022	2.28678
																								1.6739	0.32542		1.33889	1.10956		10.7111	2.30481
																								1.67528	0.32511		1.34	1.10287		10.72	2.28636
																								1.67667	0.32507		1.34111	1.1146		10.7289	2.27614
																								1.67806	0.32461		1.34222	1.10333		10.7378	2.29097
																								1.67945	0.32448		1.34333	1.10535		10.7467	2.28439
																								1.68084	0.32392		1.34444	1.10165		10.7556	2.28612
																								1.68223	0.32384		1.34556	1.10803		10.7644	2.26837
																								1.68362	0.3234		1.34667	1.10627		10.7733	2.29136
																								1.68501	0.32327		1.34778	1.10753		10.7822	2.28505
																								1.6864	0.32309		1.34889	1.1065		10.7911	2.29025
																								1.68778	0.32284		1.35	1.10421		10.8	2.28813
																								1.68917	0.32252		1.35111	1.10528		10.8089	2.28993
																								1.69056	0.32269		1.35222	1.1057		10.8178	2.29371
																								1.69195	0.32259		1.35333	1.11235		10.8267	2.29361
																								1.69334	0.32244		1.35444	1.10715		10.8356	2.28113
																								1.69473	0.32191		1.35556	1.10623		10.8444	2.28154
																								1.69612	0.32212		1.35667	1.10952		10.8533	2.27957
																								1.69751	0.32137		1.35778	1.1002		10.8622	2.28068
																								1.6989	0.32128		1.35889	1.1096		10.8711	2.27867
																								1.70028	0.32103		1.36	1.10268		10.88	2.29039
																								1.70167	0.3208		1.36111	1.11223		10.8889	2.26882
																								1.70306	0.32055		1.36222	1.10276		10.8978	2.27073
																								1.70445	0.32039		1.36333	1.10104		10.9067	2.27735
																								1.70584	0.31988		1.36444	1.10937		10.9156	2.28234
																								1.70723	0.32003		1.36556	1.10673		10.9244	2.29118
																								1.70862	0.31973		1.36667	1.11063		10.9333	2.26924
																								1.71001	0.3198		1.36778	1.10558		10.9422	2.28553
																								1.7114	0.31987		1.36889	1.10104		10.9511	2.27863
																								1.71278	0.31957		1.37	1.10249		10.96	2.27066
																								1.71417	0.31917		1.37111	1.10467		10.9689	2.27776
																								1.71556	0.31919		1.37222	1.10551		10.9778	2.28477
																								1.71695	0.31861		1.37333	1.10707		10.9867	2.27575
																								1.71834	0.31838		1.37444	1.10509		10.9956	2.27135
																								1.71973	0.31818		1.37556	1.10283		11.0044	2.27298
																								1.72112	0.31784		1.37667	1.09928		11.0133	2.28036
																								1.72251	0.31776		1.37778	1.10463		11.0222	2.27475
																								1.7239	0.31745		1.37889	1.1018		11.0311	2.27756
																								1.72528	0.31706		1.38	1.10356		11.04	2.27468
																								1.72667	0.31711		1.38111	1.09997		11.0489	2.27353
																								1.72806	0.31672		1.38222	1.1091		11.0578	2.26774
																								1.72945	0.31635		1.38333	1.10111		11.0667	2.27804
																								1.73084	0.31612		1.38444	1.09928		11.0756	2.28345
																								1.73223	0.31576		1.38556	1.10291		11.0844	2.28061
																								1.73362	0.31537		1.38667	1.10138		11.0933	2.28085
																								1.73501	0.31528		1.38778	1.09412		11.1022	2.28206
																								1.7364	0.3154		1.38889	1.10463		11.1111	2.26896
																								1.73778	0.31502		1.39	1.10398		11.12	2.28692
																								1.73917	0.31487		1.39111	1.10146		11.1289	2.27263
																								1.74056	0.31454		1.39222	1.10069		11.1378	2.27655
																								1.74195	0.31442		1.39333	1.09813		11.1467	2.27738
																								1.74334	0.31407		1.39444	1.10283		11.1556	2.26698
																								1.74473	0.31384		1.39556	1.095		11.1644	2.27991
																								1.74612	0.31387		1.39667	1.09985		11.1733	2.27312
																								1.74751	0.31351		1.39778	1.09935		11.1822	2.26757
																								1.7489	0.31319		1.39889	1.09442		11.1911	2.27454
																								1.75028	0.31305		1.4	1.09836		11.2	2.27475
																								1.75167	0.31266		1.40111	1.10283		11.2089	2.28023
																								1.75306	0.31271		1.40222	1.09798		11.2178	2.28012
																								1.75445	0.3126		1.40333	1.09461		11.2267	2.26993
																								1.75584	0.31249		1.40444	1.10073		11.2356	2.27665
																								1.75723	0.312		1.40556	1.094		11.2444	2.26955
																								1.75862	0.31171		1.40667	1.09622		11.2533	2.28078
																								1.76001	0.31137		1.40778	1.09981		11.2622	2.27267
																								1.7614	0.31103		1.40889	1.10409		11.2711	2.28355
																								1.76278	0.31075		1.41	1.10073		11.28	2.2718
																								1.76417	0.31055		1.41111	1.09496		11.2889	2.27787
																								1.76556	0.31027		1.41222	1.10348		11.2978	2.27159
																								1.76695	0.31024		1.41333	1.10176		11.3067	2.26078
																								1.76834	0.30999		1.41444	1.09691		11.3156	2.26105
																								1.76973	0.30975		1.41556	1.09974		11.3244	2.26684
																								1.77112	0.30956		1.41667	1.09672		11.3333	2.26937
																								1.77251	0.30948		1.41778	1.10279		11.3422	2.26944
																								1.7739	0.30908		1.41889	1.09316		11.3511	2.26327
																								1.77528	0.309		1.42	1.09236		11.36	2.27187
																								1.77667	0.30867		1.42111	1.09305		11.3689	2.25797
																								1.77806	0.30842		1.42222	1.09091		11.3778	2.25998
																								1.77945	0.30798		1.42333	1.10062		11.3867	2.27693
																								1.78084	0.30816		1.42444	1.09064		11.3956	2.26247
																								1.78223	0.30787		1.42556	1.09626		11.4044	2.27392
																								1.78362	0.30775		1.42667	1.09538		11.4133	2.25235
																								1.78501	0.30759		1.42778	1.09859		11.4222	2.27024
																								1.7864	0.30773		1.42889	1.09672		11.4311	2.26722
																								1.78778	0.30746		1.43	1.09702		11.44	2.27031
																								1.78917	0.30701		1.43111	1.0945		11.4489	2.27828
																								1.79056	0.30698		1.43222	1.08919		11.4578	2.26043
																								1.79195	0.3067		1.43333	1.09656		11.4667	2.26296
																								1.79334	0.30665		1.43444	1.09416		11.4756	2.26258
																								1.79473	0.30671		1.43556	1.09591		11.4844	2.25953
																								1.79612	0.30639		1.43667	1.09714		11.4933	2.25977
																								1.79751	0.30614		1.43778	1.09748		11.5022	2.25949
																								1.7989	0.3058		1.43889	1.08686		11.5111	2.26757
																								1.80028	0.30551		1.44	1.09756		11.52	2.28473
																								1.80167	0.30528		1.44111	1.09362		11.5289	2.26996
																								1.80306	0.3051		1.44222	1.0979		11.5378	2.25505
																								1.80445	0.30509		1.44333	1.09202		11.5467	2.26601
																								1.80584	0.30456		1.44444	1.09767		11.5556	2.25904
																								1.80723	0.30463		1.44556	1.09515		11.5644	2.26462
																								1.80862	0.30427		1.44667	1.095		11.5733	2.26729
																								1.81001	0.30392		1.44778	1.09045		11.5822	2.26504
																								1.8114	0.30384		1.44889	1.09435		11.5911	2.26494
																								1.81278	0.30326		1.45	1.0987		11.6	2.33827
																								1.81417	0.30313		1.45111	1.10023		11.6089	2.31452
																								1.81556	0.30307		1.45222	1.09695		11.6178	2.30873
																								1.81695	0.30308		1.45333	1.08938		11.6267	2.29229
																								1.81834	0.30291		1.45444	1.08697		11.6356	2.29583
																								1.81973	0.30254		1.45556	1.08942		11.6444	2.29635
																								1.82112	0.30272		1.45667	1.09282		11.6533	2.2933
																								1.82251	0.30246		1.45778	1.09347		11.6622	2.28234
																								1.8239	0.30267		1.45889	1.09427		11.6711	2.28532
																								1.82528	0.30207		1.46	1.09098		11.68	2.28203
																								1.82667	0.30172		1.46111	1.09102		11.6889	2.2917
																								1.82806	0.30199		1.46222	1.09244		11.6978	2.27579
																								1.82945	0.30145		1.46333	1.08502		11.7067	2.29039
																								1.83084	0.30105		1.46444	1.09721		11.7156	2.28799
																								1.83223	0.30076		1.46556	1.09328		11.7244	2.2727
																								1.83362	0.30036		1.46667	1.08571		11.7333	2.29444
																								1.83501	0.30024		1.46778	1.08961		11.7422	2.27572
																								1.8364	0.2998		1.46889	1.09003		11.7511	2.27946
																								1.83778	0.29944		1.47	1.08739		11.76	2.27405
																								1.83917	0.29938		1.47111	1.08968		11.7689	2.27835
																								1.84056	0.29922		1.47222	1.09289		11.7778	2.28362
																								1.84195	0.29906		1.47333	1.08387		11.7867	2.27641
																								1.84334	0.29887		1.47444	1.08984		11.7956	2.27256
																								1.84473	0.29899		1.47556	1.08816		11.8044	2.27447
																								1.84612	0.29886		1.47667	1.07994		11.8133	2.27152
																								1.84751	0.29877		1.47778	1.09003		11.8222	2.28009
																								1.8489	0.29857		1.47889	1.09087		11.8311	2.28196
																								1.85028	0.29806		1.48	1.08808		11.84	2.26341
																								1.85167	0.29814		1.48111	1.08823		11.8489	2.27267
																								1.85306	0.29793		1.48222	1.08181		11.8578	2.26889
																								1.85445	0.29792		1.48333	1.08666		11.8667	2.26487
																								1.85584	0.29776		1.48444	1.095		11.8756	2.27735
																								1.85723	0.29736		1.48556	1.08609		11.8844	2.27353
																								1.85862	0.29747		1.48667	1.08666		11.8933	2.2709
																								1.86001	0.29694		1.48778	1.08517		11.9022	2.27152
																								1.8614	0.29684		1.48889	1.0859		11.9111	2.25797
																								1.86278	0.29671		1.49	1.0794		11.92	2.27402
																								1.86417	0.2962		1.49111	1.07539		11.9289	2.2769
																								1.86556	0.29588		1.49222	1.08819		11.9378	2.2769
																								1.86695	0.29591		1.49333	1.08441		11.9467	2.28078
																								1.86834	0.2958		1.49444	1.08682		11.9556	2.26788
																								1.86973	0.2953		1.49556	1.08613		11.9644	2.27974
																								1.87112	0.29506		1.49667	1.08468		11.9733	2.27059
																								1.87251	0.29469		1.49778	1.08319		11.9822	2.2753
																								1.8739	0.29439		1.49889	1.08372		11.9911	2.27822
																								1.87528	0.29434		1.5	1.0817		12	2.27447
																								1.87667	0.29384		1.50111	1.0791		12.0089	2.27461
																								1.87806	0.29355		1.50222	1.08586		12.0178	2.27735
																								1.87945	0.29321		1.50333	1.08644		12.0267	2.27149
																								1.88084	0.29311		1.50444	1.07959		12.0356	2.27159
																								1.88223	0.29301		1.50556	1.08112		12.0444	2.29285
																								1.88362	0.29274		1.50667	1.08139		12.0533	2.26608
																								1.88501	0.29279		1.50778	1.07833		12.0622	2.27818
																								1.8864	0.29263		1.50889	1.08028		12.0711	2.27021
																								1.88778	0.29217		1.51	1.07738		12.08	2.2788
																								1.88917	0.29231		1.51111	1.08051		12.0889	2.2786
																								1.89056	0.29208		1.51222	1.08376		12.0978	2.29673
																								1.89195	0.29169		1.51333	1.07975		12.1067	2.30089
																								1.89334	0.29137		1.51444	1.07978		12.1156	2.29014
																								1.89473	0.29135		1.51556	1.0864		12.1244	2.2926
																								1.89612	0.29093		1.51667	1.08342		12.1333	2.27527
																								1.89751	0.29082		1.51778	1.07887		12.1422	2.28546
																								1.8989	0.29091		1.51889	1.07879		12.1511	2.29018
																								1.90028	0.29069		1.52	1.0765		12.16	2.30339
																								1.90167	0.29034		1.52111	1.08101		12.1689	2.28317
																								1.90306	0.29001		1.52222	1.07959		12.1778	2.28796
																								1.90445	0.28961		1.52333	1.08762		12.1867	2.28914
																								1.90584	0.28958		1.52444	1.07749		12.1956	2.28661
																								1.90723	0.28924		1.52556	1.07722		12.2044	2.28095
																								1.90862	0.28888		1.52667	1.07818		12.2133	2.27031
																								1.91001	0.28878		1.52778	1.07581		12.2222	2.2597
																								1.9114	0.28852		1.52889	1.08235		12.2311	2.26435
																								1.91278	0.28829		1.53	1.08223		12.24	2.27555
																								1.91417	0.28824		1.53111	1.07539		12.2489	2.25419
																								1.91556	0.28787		1.53222	1.07784		12.2578	2.27849
																								1.91695	0.28782		1.53333	1.07768		12.2667	2.2641
																								1.91834	0.28749		1.53444	1.07887		12.2756	2.25998
																								1.91973	0.28718		1.53556	1.07489		12.2844	2.26969
																								1.92112	0.28696		1.53667	1.07894		12.2933	2.2589
																								1.92251	0.28669		1.53778	1.07818		12.3022	2.25824
																								1.9239	0.28647		1.53889	1.07516		12.3111	2.2648
																								1.92528	0.28611		1.54	1.07841		12.32	2.28158
																								1.92667	0.28607		1.54111	1.07371		12.3289	2.27464
																								1.92806	0.28597		1.54222	1.06977		12.3378	2.28026
																								1.92945	0.28579		1.54333	1.07512		12.3467	2.25152
																								1.93084	0.28543		1.54444	1.0804		12.3556	2.27544
																								1.93223	0.28549		1.54556	1.06943		12.3644	2.26306
																								1.93362	0.28515		1.54667	1.07417		12.3733	2.276
																								1.93501	0.28495		1.54778	1.07157		12.3822	2.27038
																								1.9364	0.28445		1.54889	1.07401		12.3911	2.26813
																								1.93778	0.28422		1.55	1.07046		12.4	2.27218
																								1.93917	0.28433		1.55111	1.07581		12.4089	2.26154
																								1.94056	0.28396		1.55222	1.0705		12.4178	2.27932
																								1.94195	0.28416		1.55333	1.07298		12.4267	2.27867
																								1.94334	0.28383		1.55444	1.07898		12.4356	2.26868
																								1.94473	0.28372		1.55556	1.07535		12.4444	2.27662
																								1.94612	0.28359		1.55667	1.0747		12.4533	2.28172
																								1.94751	0.28341		1.55778	1.07508		12.4622	2.26768
																								1.9489	0.28306		1.55889	1.07547		12.4711	2.27804
																								1.95028	0.28309		1.56	1.07493		12.48	2.27312
																								1.95167	0.28266		1.56111	1.07459		12.4889	2.27114
																								1.95306	0.28241		1.56222	1.07115		12.4978	2.28019
																								1.95445	0.28231		1.56333	1.06281		12.5067	2.27232
																								1.95584	0.28219		1.56444	1.07547		12.5156	2.26927
																								1.95723	0.28196		1.56556	1.07359		12.5244	2.27509
																								1.95862	0.28146		1.56667	1.06541		12.5333	2.26899
																								1.96001	0.28164		1.56778	1.07313		12.5422	2.27718
																								1.9614	0.28132		1.56889	1.0755		12.5511	2.27416
																								1.96278	0.28101		1.57	1.06973		12.56	2.26494
																								1.96417	0.28093		1.57111	1.06664		12.5689	2.26424
																								1.96556	0.2807		1.57222	1.07126		12.5778	2.26601
																								1.96695	0.28041		1.57333	1.07409		12.5867	2.26168
																								1.96834	0.28035		1.57444	1.07512		12.5956	2.26785
																								1.96973	0.28012		1.57556	1.06453		12.6044	2.27416
																								1.97112	0.2799		1.57667	1.07241		12.6133	2.26996
																								1.97251	0.27943		1.57778	1.07054		12.6222	2.28501
																								1.9739	0.27974		1.57889	1.07004		12.6311	2.27284
																								1.97528	0.2796		1.58	1.07119		12.64	2.26674
																								1.97667	0.27943		1.58111	1.06744		12.6489	2.28681
																								1.97806	0.27906		1.58222	1.07313		12.6578	2.27461
																								1.97945	0.27879		1.58333	1.06912		12.6667	2.26896
																								1.98084	0.27848		1.58444	1.07		12.6756	2.27353
																								1.98223	0.27838		1.58556	1.06656		12.6844	2.26816
																								1.98362	0.27804		1.58667	1.07344		12.6933	2.25887
																								1.98501	0.27792		1.58778	1.0695		12.7022	2.25499
																								1.9864	0.27785		1.58889	1.06797		12.7111	2.26792
																								1.98778	0.27757		1.59	1.06736		12.72	2.27534
																								1.98917	0.27737		1.59111	1.0708		12.7289	2.27048
																								1.99056	0.27697		1.59222	1.07023		12.7378	2.26272
																								1.99195	0.27708		1.59333	1.07527		12.7467	2.25974
																								1.99334	0.27691		1.59444	1.07061		12.7556	2.27659
																								1.99473	0.27666		1.59556	1.06484		12.7644	2.27069
																								1.99612	0.27651		1.59667	1.08491		12.7733	2.25911
																								1.99751	0.27632		1.59778	1.08349		12.7822	2.27645
																								1.9989	0.27574		1.59889	1.08231		12.7911	2.26639
																								2.00028	0.27559		1.6	1.08311		12.8	2.28144
																								2.00167	0.27547		1.60111	1.08858		12.8089	2.25447
																								2.00306	0.27529		1.60222	1.08881		12.8178	2.25949
																								2.00445	0.27515		1.60333	1.08716		12.8267	2.26854
																								2.00584	0.27472		1.60444	1.08559		12.8356	2.26116
																								2.00723	0.27456		1.60556	1.08227		12.8444	2.26324
																								2.00862	0.27449		1.60667	1.08605		12.8533	2.25922
																								2.01001	0.27445		1.60778	1.07745		12.8622	2.25585
																								2.0114	0.27396		1.60889	1.08353		12.8711	2.25114
																								2.01278	0.27361		1.61	1.08498		12.88	2.26078
																								2.01417	0.27377		1.61111	1.08472		12.8889	2.25492
																								2.01556	0.27358		1.61222	1.09133		12.8978	2.25242
																								2.01695	0.27314		1.61333	1.08674		12.9067	2.26757
																								2.01834	0.27284		1.61444	1.08796		12.9156	2.24972
																								2.01973	0.27271		1.61556	1.0807		12.9244	2.25627
																								2.02112	0.27239		1.61667	1.08716		12.9333	2.26636
																								2.02251	0.27233		1.61778	1.0786		12.9422	2.26237
																								2.0239	0.27201		1.61889	1.07806		12.9511	2.2563
																								2.02528	0.27184		1.62	1.08219		12.96	2.26712
																								2.02667	0.27179		1.62111	1.07642		12.9689	2.26289
																								2.02806	0.27145		1.62222	1.08494		12.9778	2.26868
																								2.02945	0.27135		1.62333	1.08422		12.9867	2.25835
																								2.03084	0.27099		1.62444	1.0817		12.9956	2.26761
																								2.03223	0.2706		1.62556	1.08315		13.0044	2.26542
																								2.03362	0.27051		1.62667	1.07722		13.0133	2.26192
																								2.03501	0.27052		1.62778	1.08307		13.0222	2.25336
																								2.0364	0.27038		1.62889	1.0807		13.0311	2.26192
																								2.03778	0.27006		1.63	1.08265		13.04	2.25478
																								2.03917	0.27003		1.63111	1.08082		13.0489	2.25814
																								2.04056	0.26972		1.63222	1.08181		13.0578	2.26046
																								2.04195	0.2697		1.63333	1.08082		13.0667	2.26102
																								2.04334	0.26939		1.63444	1.08238		13.0756	2.25644
																								2.04473	0.2691		1.63556	1.08128		13.0844	2.26386
																								2.04612	0.26909		1.63667	1.07925		13.0933	2.27034
																								2.04751	0.26882		1.63778	1.07967		13.1022	2.24521
																								2.0489	0.26855		1.63889	1.08086		13.1111	2.26015
																								2.05028	0.26828		1.64	1.08013		13.12	2.25332
																								2.05167	0.26798		1.64111	1.07998		13.1289	2.26899
																								2.05306	0.26798		1.64222	1.07757		13.1378	2.26795
																								2.05445	0.26765		1.64333	1.07967		13.1467	2.25852
																								2.05584	0.26745		1.64444	1.0765		13.1556	2.26625
																								2.05723	0.26721		1.64556	1.07459		13.1644	2.26722
																								2.05862	0.26701		1.64667	1.07917		13.1733	2.25478
																								2.06001	0.26686		1.64778	1.07975		13.1822	2.25793
																								2.0614	0.26684		1.64889	1.07508		13.1911	2.25245
																								2.06278	0.26653		1.65	1.07505		13.2	2.25578
																								2.06417	0.26613		1.65111	1.08284		13.2089	2.25211
																								2.06556	0.26597		1.65222	1.08193		13.2178	2.27572
																								2.06695	0.26585		1.65333	1.07283		13.2267	2.258
																								2.06834	0.26558		1.65444	1.07157		13.2356	2.26199
																								2.06973	0.26513		1.65556	1.07547		13.2444	2.25273
																								2.07112	0.26521		1.65667	1.08143		13.2533	2.26178
																								2.07251	0.26526		1.65778	1.07203		13.2622	2.24091
																								2.0739	0.26468		1.65889	1.07749		13.2711	2.24833
																								2.07528	0.26455		1.66	1.07562		13.28	2.25585
																								2.07667	0.26442		1.66111	1.07982		13.2889	2.24167
																								2.07806	0.26402		1.66222	1.07764		13.2978	2.24867
																								2.07945	0.26402		1.66333	1.07375		13.3067	2.24722
																								2.08084	0.26394		1.66444	1.08043		13.3156	2.24434
																								2.08223	0.26369		1.66556	1.07894		13.3244	2.24642
																								2.08362	0.26349		1.66667	1.07153		13.3333	2.24968
																								2.08501	0.26348		1.66778	1.07482		13.3422	2.25616
																								2.0864	0.26318		1.66889	1.07562		13.3511	2.25186
																								2.08778	0.26328		1.67	1.07806		13.36	2.23657
																								2.08917	0.26334		1.67111	1.08009		13.3689	2.2562
																								2.09056	0.26299		1.67222	1.07638		13.3778	2.25065
																								2.09195	0.26286		1.67333	1.07646		13.3867	2.24386
																								2.09334	0.26243		1.67444	1.07313		13.3956	2.2442
																								2.09473	0.26215		1.67556	1.07818		13.4044	2.25786
																								2.09612	0.26207		1.67667	1.07707		13.4133	2.257
																								2.09751	0.26152		1.67778	1.06859		13.4222	2.25717
																								2.0989	0.26143		1.67889	1.07493		13.4311	2.26178
																								2.10028	0.26118		1.68	1.07118		13.44	2.24618
																								2.10167	0.26106		1.68111	1.07333		13.4489	2.24458
																								2.10306	0.2608		1.68222	1.07722		13.4578	2.24933
																								2.10445	0.26071		1.68333	1.07084		13.4667	2.25987
																								2.10584	0.26063		1.68444	1.07203		13.4756	2.24847
																								2.10723	0.26021		1.68556	1.07413		13.4844	2.23418
																								2.10862	0.26005		1.68667	1.08139		13.4933	2.24743
																								2.11001	0.26002		1.68778	1.07134		13.5022	2.25793
																								2.1114	0.25952		1.68889	1.0734		13.5111	2.24625
																								2.11278	0.25924		1.69	1.07344		13.52	2.25866
																								2.11417	0.25915		1.69111	1.07161		13.5289	2.23904
																								2.11556	0.25905		1.69222	1.06771		13.5378	2.25672
																								2.11695	0.25904		1.69333	1.07413		13.5467	2.25266
																								2.11834	0.25865		1.69444	1.06893		13.5556	2.2493
																								2.11973	0.2585		1.69556	1.06893		13.5644	2.26345
																								2.12112	0.258		1.69667	1.07149		13.5733	2.24178
																								2.12251	0.25785		1.69778	1.07256		13.5822	2.24784
																								2.1239	0.25777		1.69889	1.06794		13.5911	2.24628
																								2.12528	0.25761		1.7	1.07294		13.6	2.2458
																								2.12667	0.25715		1.70111	1.0721		13.6089	2.24264
																								2.12806	0.25706		1.70222	1.07581		13.6178	2.25696
																								2.12945	0.25711		1.70333	1.07325		13.6267	2.24025
																								2.13084	0.25722		1.70444	1.07547		13.6356	2.23963
																								2.13223	0.25677		1.70556	1.07382		13.6444	2.23668
																								2.13362	0.25655		1.70667	1.07195		13.6533	2.24684
																								2.13501	0.25682		1.70778	1.07011		13.6622	2.23883
																								2.1364	0.25658		1.70889	1.07038		13.6711	2.25186
																								2.13778	0.2561		1.71	1.07		13.68	2.23786
																								2.13917	0.25596		1.71111	1.07038		13.6889	2.23654
																								2.14056	0.25568		1.71222	1.07122		13.6978	2.24216
																								2.14195	0.25548		1.71333	1.06954		13.7067	2.2424
																								2.14334	0.25517		1.71444	1.07138		13.7156	2.23793
																								2.14473	0.25487		1.71556	1.07027		13.7244	2.24264
																								2.14612	0.25457		1.71667	1.06782		13.7333	2.24698
																								2.14751	0.25447		1.71778	1.07061		13.7422	2.23377
																								2.1489	0.25404		1.71889	1.06832		13.7511	2.25686
																								2.15028	0.25405		1.72	1.06545		13.76	2.25772
																								2.15167	0.25358		1.72111	1.06782		13.7689	2.23366
																								2.15306	0.25353		1.72222	1.07054		13.7778	2.24521
																								2.15445	0.25335		1.72333	1.06874		13.7867	2.22787
																								2.15584	0.25381		1.72444	1.06882		13.7956	2.23668
																								2.15723	0.25345		1.72556	1.06778		13.8044	2.24451
																								2.15862	0.25324		1.72667	1.06629		13.8133	2.22877
																								2.16001	0.25287		1.72778	1.06526		13.8222	2.23345
																								2.1614	0.25278		1.72889	1.06622		13.8311	2.2382
																								2.16278	0.25268		1.73	1.07076		13.84	2.24618
																								2.16417	0.25256		1.73111	1.06495		13.8489	2.22648
																								2.16556	0.25234		1.73222	1.06419		13.8578	2.24874
																								2.16695	0.25248		1.73333	1.06721		13.8667	2.25395
																								2.16834	0.25237		1.73444	1.06641		13.8756	2.24358
																								2.16973	0.25201		1.73556	1.06136		13.8844	2.23071
																								2.17112	0.25178		1.73667	1.06989		13.8933	2.24545
																								2.17251	0.25162		1.73778	1.06843		13.9022	2.23141
																								2.1739	0.25154		1.73889	1.06538		13.9111	2.2347
																								2.17528	0.25119		1.74	1.06618		13.92	2.22569
																								2.17667	0.25106		1.74111	1.05999		13.9289	2.22905
																								2.17806	0.25086		1.74222	1.06897		13.9378	2.22527
																								2.17945	0.25071		1.74333	1.06866		13.9467	2.23422
																								2.18084	0.25046		1.74444	1.0606		13.9556	2.23085
																								2.18223	0.25004		1.74556	1.06381		13.9644	2.22434
																								2.18362	0.25002		1.74667	1.06824		13.9733	2.23286
																								2.18501	0.24982		1.74778	1.06679		13.9822	2.22506
																								2.1864	0.24976		1.74889	1.06572		13.9911	2.22104
																								2.18778	0.24929		1.75	1.06423		14	2.23841
																								2.18917	0.24899		1.75111	1.06767		14.0089	2.21813
																								2.19056	0.24891		1.75222	1.06423		14.0178	2.20849
																								2.19195	0.24858		1.75333	1.06515		14.0267	2.23512
																								2.19334	0.24847		1.75444	1.06071		14.0356	2.23689
																								2.19473	0.24815		1.75556	1.06484		14.0444	2.22985
																								2.19612	0.24815		1.75667	1.06473		14.0533	2.22458
																								2.19751	0.24781		1.75778	1.06155		14.0622	2.23169
																								2.1989	0.24809		1.75889	1.06469		14.0711	2.22593
																								2.20028	0.24753		1.76	1.05918		14.08	2.21314
																								2.20167	0.24778		1.76111	1.06052		14.0889	2.21379
																								2.20306	0.24759		1.76222	1.05402		14.0978	2.2233
																								2.20445	0.24726		1.76333	1.06117		14.1067	2.21165
																								2.20584	0.24712		1.76444	1.06392		14.1156	2.23255
																								2.20723	0.24681		1.76556	1.05846		14.1244	2.20974
																								2.20862	0.24668		1.76667	1.05819		14.1333	2.21525
																								2.21001	0.24643		1.76778	1.05544		14.1422	2.20537
																								2.2114	0.24635		1.76889	1.06087		14.1511	2.21955
																								2.21278	0.246		1.77	1.06174		14.16	2.21095
																								2.21417	0.24592		1.77111	1.05685		14.1689	2.21057
																								2.21556	0.24601		1.77222	1.05758		14.1778	2.21095
																								2.21695	0.24586		1.77333	1.06102		14.1867	2.21036
																								2.21834	0.24543		1.77444	1.05972		14.1956	2.23092
																								2.21973	0.245		1.77556	1.05314		14.2044	2.21917
																								2.22112	0.24473		1.77667	1.06064		14.2133	2.22024
																								2.22251	0.2446		1.77778	1.05907		14.2222	2.21022
																								2.2239	0.24422		1.77889	1.05731		14.2311	2.20544
																								2.22528	0.24415		1.78	1.05628		14.24	2.21466
																								2.22667	0.24401		1.78111	1.06178		14.2489	2.21567
																								2.22806	0.24376		1.78222	1.05987		14.2578	2.214
																								2.22945	0.24364		1.78333	1.05624		14.2667	2.22284
																								2.23084	0.24322		1.78444	1.05528		14.2756	2.21009
																								2.23223	0.24325		1.78556	1.05586		14.2844	2.21754
																								2.23362	0.24315		1.78667	1.05632		14.2933	2.21567
																								2.23501	0.24274		1.78778	1.05479		14.3022	2.21553
																								2.2364	0.24254		1.78889	1.05884		14.3111	2.2104
																								2.23778	0.2424		1.79	1.05999		14.32	2.2295
																								2.23917	0.24218		1.79111	1.05708		14.3289	2.22291
																								2.24056	0.24192		1.79222	1.06251		14.3378	2.22517
																								2.24195	0.24175		1.79333	1.05708		14.3467	2.22978
																								2.24334	0.2413		1.79444	1.05471		14.3556	2.20693
																								2.24473	0.24125		1.79556	1.05643		14.3644	2.22562
																								2.24612	0.24094		1.79667	1.05578		14.3733	2.23127
																								2.24751	0.24073		1.79778	1.05058		14.3822	2.22052
																								2.2489	0.24065		1.79889	1.05368		14.3911	2.21262
																								2.25028	0.24035		1.8	1.05865		14.4	2.22739
																								2.25167	0.24033		1.80111	1.05326		14.4089	2.2175
																								2.25306	0.24027		1.80222	1.05544		14.4178	2.22146
																								2.25445	0.24035		1.80333	1.05785		14.4267	2.20807
																								2.25584	0.24003		1.80444	1.05666		14.4356	2.22676
																								2.25723	0.24013		1.80556	1.05494		14.4444	2.21307
																								2.25862	0.24005		1.80667	1.05983		14.4533	2.20287
																								2.26001	0.23963		1.80778	1.05704		14.4622	2.219
																								2.2614	0.23951		1.80889	1.05765		14.4711	2.22964
																								2.26278	0.23934		1.81	1.05582		14.48	2.21314
																								2.26417	0.23918		1.81111	1.05399		14.4889	2.2182
																								2.26556	0.23908		1.81222	1.05253		14.4978	2.21331
																								2.26695	0.23877		1.81333	1.0567		14.5067	2.21192
																								2.26834	0.23882		1.81444	1.05192		14.5156	2.22108
																								2.26973	0.23855		1.81556	1.05219		14.5244	2.21796
																								2.27112	0.23822		1.81667	1.05292		14.5333	2.20662
																								2.27251	0.23813		1.81778	1.05185		14.5422	2.22104
																								2.2739	0.2379		1.81889	1.0593		14.5511	2.21695
																								2.27528	0.23771		1.82	1.04848		14.56	2.2147
																								2.27667	0.23725		1.82111	1.05123		14.5689	2.20429
																								2.27806	0.23752		1.82222	1.0546		14.5778	2.20443
																								2.27945	0.2371		1.82333	1.05272		14.5867	2.20755
																								2.28084	0.23689		1.82444	1.05456		14.5956	2.21334
																								2.28223	0.23654		1.82556	1.05743		14.6044	2.19993
																								2.28362	0.23636		1.82667	1.05276		14.6133	2.20391
																								2.28501	0.23623		1.82778	1.05246		14.6222	2.21542
																								2.2864	0.23613		1.82889	1.05246		14.6311	2.20818
																								2.28778	0.23595		1.83	1.05299		14.64	2.2036
																								2.28917	0.23575		1.83111	1.05548		14.6489	2.21012
																								2.29056	0.23541		1.83222	1.05915		14.6578	2.21251
																								2.29195	0.23523		1.83333	1.05636		14.6667	2.19996
																								2.29334	0.23501		1.83444	1.05379		14.6756	2.21029
																								2.29473	0.23502		1.83556	1.05104		14.6844	2.20499
																								2.29612	0.23465		1.83667	1.0507		14.6933	2.20256
																								2.29751	0.23435		1.83778	1.04886		14.7022	2.21345
																								2.2989	0.23426		1.83889	1.05058		14.7111	2.19448
																								2.30028	0.23425		1.84	1.05406		14.72	2.21896
																								2.30167	0.23399		1.84111	1.04928		14.7289	2.21265
																								2.30306	0.23386		1.84222	1.05127		14.7378	2.20956
																								2.30445	0.23358		1.84333	1.0447		14.7467	2.19642
																								2.30584	0.2335		1.84444	1.05479		14.7556	2.19684
																								2.30723	0.23329		1.84556	1.05188		14.7644	2.19889
																								2.30862	0.23321		1.84667	1.05177		14.7733	2.20284
																								2.31001	0.23295		1.84778	1.045		14.7822	2.20083
																								2.3114	0.2327		1.84889	1.0494		14.7911	2.207
																								2.31278	0.23259		1.85	1.0528		14.8	2.20665
																								2.31417	0.23246		1.85111	1.0512		14.8089	2.20877
																								2.31556	0.23252		1.85222	1.04688		14.8178	2.19688
																								2.31695	0.23235		1.85333	1.0512		14.8267	2.21085
																								2.31834	0.23213		1.85444	1.04818		14.8356	2.20208
																								2.31973	0.23207		1.85556	1.04561		14.8444	2.21067
																								2.32112	0.23186		1.85667	1.04756		14.8533	2.20405
																								2.32251	0.23162		1.85778	1.04841		14.8622	2.20599
																								2.3239	0.23143		1.85889	1.05009		14.8711	2.21227
																								2.32528	0.23139		1.86	1.051		14.88	2.21411
																								2.32667	0.23115		1.86111	1.052		14.8889	2.20436
																								2.32806	0.23089		1.86222	1.04741		14.8978	2.21404
																								2.32945	0.23064		1.86333	1.05104		14.9067	2.19466
																								2.33084	0.23057		1.86444	1.04795		14.9156	2.20828
																								2.33223	0.23037		1.86556	1.04967		14.9244	2.19646
																								2.33362	0.2303		1.86667	1.04657		14.9333	2.20506
																								2.33501	0.23006		1.86778	1.04978		14.9422	2.20523
																								2.3364	0.2301		1.86889	1.04753		14.9511	2.1958
																								2.33778	0.22985		1.87	1.05028		14.96	2.20121
																								2.33917	0.22983		1.87111	1.04841		14.9689	2.18894
																								2.34056	0.22984		1.87222	1.04493		14.9778	2.18536
																								2.34195	0.22955		1.87333	1.04844		14.9867	2.19882
																								2.34334	0.22936		1.87444	1.04722		14.9956	2.21324
																								2.34473	0.22923		1.87556	1.04665		15.0044	2.20527
																								2.34612	0.22896		1.87667	1.04481		15.0133	2.20471
																								2.34751	0.22877		1.87778	1.04309		15.0222	2.20724
																								2.3489	0.22859		1.87889	1.04416		15.0311	2.21678
																								2.35028	0.22842		1.88	1.04405		15.04	2.19986
																								2.35167	0.22847		1.88111	1.04359		15.0489	2.21071
																								2.35306	0.22805		1.88222	1.04584		15.0578	2.20315
																								2.35445	0.22772		1.88333	1.04428		15.0667	2.19958
																								2.35584	0.22777		1.88444	1.04737		15.0756	2.20655
																								2.35723	0.22752		1.88556	1.0426		15.0844	2.19223
																								2.35862	0.22718		1.88667	1.04443		15.0933	2.20863
																								2.36001	0.22714		1.88778	1.04497		15.1022	2.20828
																								2.3614	0.22687		1.88889	1.04753		15.1111	2.19764
																								2.36278	0.2268		1.89	1.0408		15.12	2.2062
																								2.36417	0.22659		1.89111	1.04363		15.1289	2.21542
																								2.36556	0.22638		1.89222	1.04554		15.1378	2.20759
																								2.36695	0.22622		1.89333	1.04198		15.1467	2.20991
																								2.36834	0.22609		1.89444	1.04042		15.1556	2.19951
																								2.36973	0.22589		1.89556	1.04562		15.1644	2.20842
																								2.37112	0.2256		1.89667	1.04619		15.1733	2.19996
																								2.37251	0.22599		1.89778	1.04382		15.1822	2.19507
																								2.3739	0.22588		1.89889	1.04711		15.1911	2.19514
																								2.37528	0.22553		1.9	1.04214		15.2	2.19805
																								2.37667	0.22542		1.90111	1.04519		15.2089	2.19469
																								2.37806	0.22517		1.90222	1.03828		15.2178	2.19958
																								2.37945	0.22483		1.90333	1.0473		15.2267	2.21161
																								2.38084	0.22457		1.90444	1.04164		15.2356	2.19518
																								2.38223	0.22445		1.90556	1.04206		15.2444	2.19719
																								2.38362	0.22467		1.90667	1.0387		15.2533	2.21379
																								2.38501	0.22429		1.90778	1.04168		15.2622	2.19636
																								2.3864	0.2241		1.90889	1.04065		15.2711	2.19958
																								2.38778	0.2238		1.91	1.04282		15.28	2.20104
																								2.38917	0.22344		1.91111	1.04072		15.2889	2.19618
																								2.39056	0.22348		1.91222	1.0439		15.2978	2.20135
																								2.39195	0.22318		1.91333	1.04042		15.3067	2.20156
																								2.39334	0.22301		1.91444	1.0439		15.3156	2.20149
																								2.39473	0.22264		1.91556	1.0447		15.3244	2.20499
																								2.39612	0.22255		1.91667	1.04447		15.3333	2.19448
																								2.39751	0.22258		1.91778	1.04275		15.3422	2.19278
																								2.3989	0.2224		1.91889	1.03889		15.3511	2.19511
																								2.40028	0.22216		1.92	1.04458		15.36	2.19767
																								2.40167	0.22201		1.92111	1.04309		15.3689	2.19261
																								2.40306	0.22159		1.92222	1.04088		15.3778	2.19192
																								2.40445	0.22152		1.92333	1.03931		15.3867	2.20034
																								2.40584	0.22125		1.92444	1.04432		15.3956	2.18335
																								2.40723	0.22108		1.92556	1.04091		15.4044	2.20381
																								2.40862	0.22115		1.92667	1.04302		15.4133	2.19691
																								2.41001	0.22086		1.92778	1.03602		15.4222	2.19556
																								2.4114	0.22079		1.92889	1.0369		15.4311	2.19819
																								2.41278	0.22043		1.93	1.03575		15.44	2.19622
																								2.41417	0.2203		1.93111	1.03828		15.4489	2.18488
																								2.41556	0.2203		1.93222	1.03789		15.4578	2.18609
																								2.41695	0.21999		1.93333	1.04351		15.4667	2.18436
																								2.41834	0.21987		1.93444	1.03503		15.4756	2.18131
																								2.41973	0.2199		1.93556	1.03709		15.4844	2.18866
																								2.42112	0.21958		1.93667	1.03835		15.4933	2.19043
																								2.42251	0.2194		1.93778	1.0369		15.5022	2.19476
																								2.4239	0.21923		1.93889	1.03789		15.5111	2.17455
																								2.42528	0.21906		1.94	1.04015		15.52	2.19136
																								2.42667	0.21907		1.94111	1.039		15.5289	2.19788
																								2.42806	0.21871		1.94222	1.03606		15.5378	2.19438
																								2.42945	0.21841		1.94333	1.04107		15.5467	2.19726
																								2.43084	0.21847		1.94444	1.04424		15.5556	2.19427
																								2.43223	0.21822		1.94556	1.03919		15.5644	2.19802
																								2.43362	0.21813		1.94667	1.03763		15.5733	2.20457
																								2.43501	0.21786		1.94778	1.04057		15.5822	2.1776
																								2.4364	0.21776		1.94889	1.03545		15.5911	2.19902
																								2.43778	0.21771		1.95	1.0416		15.6	2.18703
																								2.43917	0.21731		1.95111	1.03858		15.6089	2.18592
																								2.44056	0.21719		1.95222	1.04046		15.6178	2.18876
																								2.44195	0.21685		1.95333	1.03564		15.6267	2.19514
																								2.44334	0.21691		1.95444	1.04126		15.6356	2.26705
																								2.44473	0.21671		1.95556	1.04294		15.6444	2.24618
																								2.44612	0.21665		1.95667	1.03625		15.6533	2.20006
																								2.44751	0.21653		1.95778	1.03495		15.6622	2.21757
																								2.4489	0.21658		1.95889	1.0411		15.6711	2.20842
																								2.45028	0.21624		1.96	1.03809		15.68	2.2061
																								2.45167	0.21615		1.96111	1.03155		15.6889	2.19095
																								2.45306	0.21601		1.96222	1.0322		15.6978	2.17219
																								2.45445	0.21574		1.96333	1.03958		15.7067	2.17742
																								2.45584	0.2158		1.96444	1.0338		15.7156	2.18269
																								2.45723	0.21557		1.96556	1.03327		15.7244	2.18935
																								2.45862	0.21522		1.96667	1.03854		15.7333	2.17701
																								2.46001	0.21502		1.96778	1.0387		15.7422	2.17274
																								2.4614	0.21508		1.96889	1.03403		15.7511	2.18894
																								2.46278	0.21472		1.97	1.04336		15.76	2.18058
																								2.46417	0.21457		1.97111	1.03468		15.7689	2.1828
																								2.46556	0.21442		1.97222	1.034		15.7778	2.19719
																								2.46695	0.2142		1.97333	1.03591		15.7867	2.18581
																								2.46834	0.21414		1.97444	1.033		15.7956	2.19046
																								2.46973	0.21405		1.97556	1.0382		15.8044	2.18315
																								2.47112	0.21373		1.97667	1.03277		15.8133	2.18443
																								2.47251	0.21349		1.97778	1.03606		15.8222	2.18627
																								2.4739	0.2134		1.97889	1.03617		15.8311	2.194
																								2.47528	0.21307		1.98	1.03507		15.84	2.18387
																								2.47667	0.21317		1.98111	1.03094		15.8489	2.19077
																								2.47806	0.21279		1.98222	1.03266		15.8578	2.18328
																								2.47945	0.21262		1.98333	1.0364		15.8667	2.18335
																								2.48084	0.21265		1.98444	1.0335		15.8756	2.18529
																								2.48223	0.21245		1.98556	1.03346		15.8844	2.18488
																								2.48362	0.21239		1.98667	1.03656		15.8933	2.18276
																								2.48501	0.21209		1.98778	1.03774		15.9022	2.17964
																								2.4864	0.21197		1.98889	1.03992		15.9111	2.19493
																								2.48778	0.21212		1.99	1.03109		15.92	2.19434
																								2.48917	0.21199		1.99111	1.03904		15.9289	2.18869
																								2.49056	0.21164		1.99222	1.03277		15.9378	2.18748
																								2.49195	0.21143		1.99333	1.03518		15.9467	2.20755
																								2.49334	0.21135		1.99444	1.0309		15.9556	2.18536
																								2.49473	0.21093		1.99556	1.03656		15.9644	2.18869
																								2.49612	0.21059		1.99667	1.03197		15.9733	2.18197
																								2.49751	0.21066		1.99778	1.03063		15.9822	2.19816
																								2.4989	0.21059		1.99889	1.02826		15.9911	2.18332
																								2.50028	0.21048		2	1.03033		16	2.18713
																								2.50167	0.2103		2.00111	1.03491		16.0089	2.16824
																								2.50306	0.21007		2.00222	1.03293		16.0178	2.18956
																								2.50445	0.20982		2.00333	1.0265		16.0267	2.17947
																								2.50584	0.20979		2.00444	1.03411		16.0356	2.19244
																								2.50723	0.20971		2.00556	1.02838		16.0444	2.18935
																								2.50862	0.20967		2.00667	1.03617		16.0533	2.19126
																								2.51001	0.20951		2.00778	1.03067		16.0622	2.19639
																								2.5114	0.20942		2.00889	1.03824		16.0711	2.20208
																								2.51278	0.20917		2.01	1.03602		16.08	2.19486
																								2.51417	0.20904		2.01111	1.03273		16.0889	2.19566
																								2.51556	0.20874		2.01222	1.03048		16.0978	2.2002
																								2.51695	0.20864		2.01333	1.02673		16.1067	2.19809
																								2.51834	0.20846		2.01444	1.0348		16.1156	2.19611
																								2.51973	0.20827		2.01556	1.03472		16.1244	2.20606
																								2.52112	0.20811		2.01667	1.02849		16.1333	2.1872
																								2.52251	0.20792		2.01778	1.02971		16.1422	2.18869
																								2.5239	0.20782		2.01889	1.02876		16.1511	2.1923
																								2.52528	0.20762		2.02	1.03006		16.16	2.20461
																								2.52667	0.20729		2.02111	1.0288		16.1689	2.21015
																								2.52806	0.20705		2.02222	1.02903		16.1778	2.18654
																								2.52945	0.20696		2.02333	1.0291		16.1867	2.19219
																								2.53084	0.20678		2.02444	1.03419		16.1956	2.18505
																								2.53223	0.2067		2.02556	1.03197		16.2044	2.20187
																								2.53362	0.20671		2.02667	1.02574		16.2133	2.17919
																								2.53501	0.20657		2.02778	1.03224		16.2222	2.20173
																								2.5364	0.20628		2.02889	1.02738		16.2311	2.20121
																								2.53778	0.20623		2.03	1.02555		16.24	2.18762
																								2.53917	0.20591		2.03111	1.02784		16.2489	2.19583
																								2.54056	0.2058		2.03222	1.02815		16.2578	2.19864
																								2.54195	0.2055		2.03333	1.02987		16.2667	2.19081
																								2.54334	0.20549		2.03444	1.02658		16.2756	2.20183
																								2.54473	0.2054		2.03556	1.02735		16.2844	2.18796
																								2.54612	0.20507		2.03667	1.02742		16.2933	2.20353
																								2.54751	0.20504		2.03778	1.02822		16.3022	2.18692
																								2.5489	0.20488		2.03889	1.03224		16.3111	2.18942
																								2.55028	0.20456		2.04	1.02589		16.32	2.17791
																								2.55167	0.20436		2.04111	1.02708		16.3289	2.19892
																								2.55306	0.20414		2.04222	1.02119		16.3378	2.19278
																								2.55445	0.20395		2.04333	1.02536		16.3467	2.18606
																								2.55584	0.20374		2.04444	1.03082		16.3556	2.18762
																								2.55723	0.20421		2.04556	1.02719		16.3644	2.19705
																								2.55862	0.20376		2.04667	1.02792		16.3733	2.19181
																								2.56001	0.20344		2.04778	1.02872		16.3822	2.19743
																								2.5614	0.20324		2.04889	1.02853		16.3911	2.20058
																								2.56278	0.20315		2.05	1.02681		16.4	2.19417
																								2.56417	0.20302		2.05111	1.02792		16.4089	2.19954
																								2.56556	0.20298		2.05222	1.02624		16.4178	2.17839
																								2.56695	0.20339		2.05333	1.02937		16.4267	2.18755
																								2.56834	0.20312		2.05444	1.02295		16.4356	2.18436
																								2.56973	0.20289		2.05556	1.02501		16.4444	2.18304
																								2.57112	0.20257		2.05667	1.02219		16.4533	2.1785
																								2.57251	0.20248		2.05778	1.02096		16.4622	2.19289
																								2.5739	0.20216		2.05889	1.0309		16.4711	2.18675
																								2.57528	0.20185		2.06	1.02268		16.48	2.17559
																								2.57667	0.20171		2.06111	1.0228		16.4889	2.19871
																								2.57806	0.20166		2.06222	1.02478		16.4978	2.22999
																								2.57945	0.20135		2.06333	1.027		16.5067	2.23703
																								2.58084	0.20112		2.06444	1.02169		16.5156	2.22905
																								2.58223	0.20101		2.06556	1.02146		16.5244	2.2363
																								2.58362	0.2008		2.06667	1.02085		16.5333	2.22829
																								2.58501	0.20065		2.06778	1.0194		16.5422	2.23481
																								2.5864	0.20048		2.06889	1.02929		16.5511	2.24067
																								2.58778	0.20032		2.07	1.01909		16.56	2.23418
																								2.58917	0.20007		2.07111	1.0223		16.5689	2.22954
																								2.59056	0.19985		2.07222	1.02085		16.5778	2.22517
																								2.59195	0.19958		2.07333	1.02008		16.5867	2.23488
																								2.59334	0.19958		2.07444	1.02597		16.5956	2.22971
																								2.59473	0.19939		2.07556	1.02081		16.6044	2.23567
																								2.59612	0.19925		2.07667	1.02685		16.6133	2.22943
																								2.59751	0.19903		2.07778	1.01913		16.6222	2.23557
																								2.5989	0.19887		2.07889	1.02352		16.6311	2.23123
																								2.60028	0.19885		2.08	1.02436		16.64	2.22735
																								2.60167	0.19856		2.08111	1.02329		16.6489	2.23803
																								2.60306	0.19837		2.08222	1.02104		16.6578	2.22756
																								2.60445	0.19829		2.08333	1.02085		16.6667	2.21969
																								2.60584	0.19813		2.08444	1.02226		16.6756	2.24261
																								2.60723	0.19812		2.08556	1.02635		16.6844	2.23838
																								2.60862	0.19778		2.08667	1.01691		16.6933	2.23467
																								2.61001	0.19758		2.08778	1.01569		16.7022	2.23713
																								2.6114	0.19753		2.08889	1.02253		16.7111	2.22655
																								2.61278	0.19754		2.09	1.01844		16.72	2.23973
																								2.61417	0.1971		2.09111	1.02024		16.7289	2.23252
																								2.61556	0.1971		2.09222	1.01615		16.7378	2.2252
																								2.61695	0.19694		2.09333	1.02031		16.7467	2.23651
																								2.61834	0.19662		2.09444	1.0119		16.7556	2.24126
																								2.61973	0.19661		2.09556	1.01446		16.7644	2.22371
																								2.62112	0.19649		2.09667	1.01255		16.7733	2.23647
																								2.62251	0.19631		2.09778	1.01802		16.7822	2.2321
																								2.6239	0.19609		2.09889	1.01171		16.7911	2.23827
																								2.62528	0.1959		2.1	1.01129		16.8	2.23259
																								2.62667	0.19592		2.10111	1.00973		16.8089	2.2295
																								2.62806	0.19561		2.10222	1.01611		16.8178	2.22392
																								2.62945	0.19551		2.10333	1.00674		16.8267	2.23755
																								2.63084	0.19539		2.10444	1.01336		16.8356	2.22454
																								2.63223	0.19526		2.10556	1.01087		16.8444	2.2449
																								2.63362	0.19506		2.10667	1.00831		16.8533	2.22687
																								2.63501	0.19498		2.10778	1.0124		16.8622	2.22517
																								2.6364	0.19469		2.10889	1.01317		16.8711	2.22239
																								2.63778	0.19472		2.11	1.01229		16.88	2.22922
																								2.63917	0.19455		2.11111	1.0064		16.8889	2.22891
																								2.64056	0.19438		2.11222	1.01232		16.8978	2.23422
																								2.64195	0.19425		2.11333	1.00533		16.9067	2.2235
																								2.64334	0.1944		2.11444	1.00927		16.9156	2.23366
																								2.64473	0.19391		2.11556	1.00499		16.9244	2.22534
																								2.64612	0.19374		2.11667	1.01431		16.9333	2.22836
																								2.64751	0.19362		2.11778	1.00854		16.9422	2.23644
																								2.6489	0.19356		2.11889	1.00827		16.9511	2.23741
																								2.65028	0.19324		2.12	1.00491		16.96	2.23234
																								2.65167	0.19312		2.12111	1.00613		16.9689	2.23189
																								2.65306	0.19294		2.12222	1.00927		16.9778	2.24011
																								2.65445	0.19277		2.12333	1.00567		16.9867	2.22413
																								2.65584	0.19254		2.12444	1.01026		16.9956	2.23311
																								2.65723	0.19245		2.12556	1.00399		17.0044	2.2338
																								2.65862	0.19219		2.12667	1.0059		17.0133	2.226
																								2.66001	0.19201		2.12778	1.00888		17.0222	2.22867
																								2.6614	0.19174		2.12889	1.0035		17.0311	2.22309
																								2.66278	0.19175		2.13	1.00529		17.04	2.22541
																								2.66417	0.19153		2.13111	1.00632		17.0489	2.22146
																								2.66556	0.1914		2.13222	1.00376		17.0578	2.23827
																								2.66695	0.19132		2.13333	1.00781		17.0667	2.23987
																								2.66834	0.19106		2.13444	1.01091		17.0756	2.23914
																								2.66973	0.19088		2.13556	1.00441		17.0844	2.23113
																								2.67112	0.1907		2.13667	1.00812		17.0933	2.22919
																								2.67251	0.19062		2.13778	1.0012		17.1022	2.23567
																								2.6739	0.19041		2.13889	1.00644		17.1111	2.22479
																								2.67528	0.19027		2.14	1.0069		17.12	2.21934
																								2.67667	0.19003		2.14111	1.00464		17.1289	2.21411
																								2.67806	0.18999		2.14222	1.00525		17.1378	2.22607
																								2.67945	0.18979		2.14333	1.0082		17.1467	2.23096
																								2.68084	0.18972		2.14444	1.0046		17.1556	2.22818
																								2.68223	0.18955		2.14556	1.00873		17.1644	2.20936
																								2.68362	0.18947		2.14667	1.00529		17.1733	2.21522
																								2.68501	0.18938		2.14778	1.00736		17.1822	2.22756
																								2.6864	0.18924		2.14889	1.00323		17.1911	2.22278
																								2.68778	0.18898		2.15	1.00827		17.2	2.22822
																								2.68917	0.18882		2.15111	1.00567		17.2089	2.22915
																								2.69056	0.1887		2.15222	1.00178		17.2178	2.21185
																								2.69195	0.18862		2.15333	1.00571		17.2267	2.2294
																								2.69334	0.18828		2.15444	1.0077		17.2356	2.2304
																								2.69473	0.18827		2.15556	1.00533		17.2444	2.21269
																								2.69612	0.18817		2.15667	1.00158		17.2533	2.22253
																								2.69751	0.18793		2.15778	1.00422		17.2622	2.21477
																								2.6989	0.1878		2.15889	0.99921		17.2711	2.22652
																								2.70028	0.18772		2.16	1.00617		17.28	2.20832
																								2.70167	0.18734		2.16111	1.00074		17.2889	2.22496
																								2.70306	0.18719		2.16222	1.00896		17.2978	2.21484
																								2.70445	0.18705		2.16333	1.00074		17.3067	2.21234
																								2.70584	0.18679		2.16444	1.0017		17.3156	2.23318
																								2.70723	0.1866		2.16556	1.00437		17.3244	2.23103
																								2.70862	0.18629		2.16667	0.99742		17.3333	2.21501
																								2.71001	0.18626		2.16778	1.00441		17.3422	2.20894
																								2.7114	0.18633		2.16889	1.00445		17.3511	2.22
																								2.71278	0.18591		2.17	1.00594		17.36	2.22004
																								2.71417	0.18594		2.17111	1.00227		17.3689	2.20374
																								2.71556	0.18584		2.17222	1.00051		17.3778	2.20402
																								2.71695	0.18577		2.17333	1.00021		17.3867	2.21269
																								2.71834	0.18551		2.17444	1.00285		17.3956	2.21931
																								2.71973	0.18539		2.17556	0.99788		17.4044	2.22004
																								2.72112	0.18521		2.17667	0.99979		17.4133	2.21785
																								2.72251	0.18498		2.17778	1.00629		17.4222	2.20738
																								2.7239	0.18492		2.17889	1.00074		17.4311	2.20409
																								2.72528	0.18473		2.18	1.00273		17.44	2.22343
																								2.72667	0.1846		2.18111	1.00078		17.4489	2.21106
																								2.72806	0.18443		2.18222	1.00185		17.4578	2.22191
																								2.72945	0.18428		2.18333	1.00208		17.4667	2.22205
																								2.73084	0.18413		2.18444	1.00522		17.4756	2.22298
																								2.73223	0.18391		2.18556	0.99425		17.4844	2.21976
																								2.73362	0.18364		2.18667	1.00522		17.4933	2.23186
																								2.73501	0.18365		2.18778	1.00487		17.5022	2.21747
																								2.7364	0.18343		2.18889	1.00258		17.5111	2.21345
																								2.73778	0.18339		2.19	1.00105		17.52	2.21456
																								2.73917	0.18328		2.19111	0.99899		17.5289	2.21903
																								2.74056	0.18314		2.19222	0.99635		17.5378	2.21321
																								2.74195	0.18301		2.19333	0.99799		17.5467	2.2121
																								2.74334	0.18285		2.19444	0.99937		17.5556	2.232
																								2.74473	0.18256		2.19556	1.00181		17.5644	2.21771
																								2.74612	0.18257		2.19667	0.99543		17.5733	2.21414
																								2.74751	0.18239		2.19778	0.99176		17.5822	2.22063
																								2.7489	0.18225		2.19889	1.00304		17.5911	2.23165
																								2.75028	0.18213		2.2	0.99237		17.6	2.21262
																								2.75167	0.18196		2.20111	0.99898		17.6089	2.20308
																								2.75306	0.18193		2.20222	1.00071		17.6178	2.21206
																								2.75445	0.18182		2.20333	0.99975		17.6267	2.23945
																								2.75584	0.18163		2.20444	0.99879		17.6356	2.20807
																								2.75723	0.18138		2.20556	0.99738		17.6444	2.20426
																								2.75862	0.18148		2.20667	0.99918		17.6533	2.21438
																								2.76001	0.18125		2.20778	0.99597		17.6622	2.22364
																								2.7614	0.18112		2.20889	0.99233		17.6711	2.2182
																								2.76278	0.18093		2.21	0.99402		17.68	2.20346
																								2.76417	0.18085		2.21111	0.99134		17.6889	2.21404
																								2.76556	0.18074		2.21222	1.00109		17.6978	2.23678
																								2.76695	0.1804		2.21333	0.99421		17.7067	2.21716
																								2.76834	0.18039		2.21444	0.99016		17.7156	2.23352
																								2.76973	0.18005		2.21556	0.99711		17.7244	2.22541
																								2.77112	0.17998		2.21667	1.00132		17.7333	2.22638
																								2.77251	0.1797		2.21778	0.99925		17.7422	2.2269
[truncated: 20,441 more rows]
[truncated: 1 more columns]

## Sheet: Figure 3
Figure 3a			Figure 3a			Figure 3a				Figure 3b			Figure 3b			Figure 3b			Figure 3b			Figure 3b			Figure 3b				Figure 3c			Figure 3c			Figure 3c
BiVO4			BiVO4/TiO2			BiVO4/PEI/TiO2				BiVO4/TiO2			BiVO4/TiO2			BiVO4/TiO2			BiVO4/PEI/TiO2			BiVO4/PEI/TiO2			BiVO4/PEI/TiO2				BiVO4			BiVO4/TiO2			BiVO4/PEI/TiO2
Binding energy (eV)	Intensity (a.u.)		Binding energy (eV)	Intensity (a.u.)		Binding energy (eV)	Intensity (a.u.)			Carbon			Titanium			Nitrogen			Carbon			Titanium			Nitrogen				2 Theta (degree)	Intensity (a.u.)		2 Theta (degree)	Intensity (a.u.)		2 Theta (degree)	Intensity (a.u.)
1350.5	370790		1350.5	153627		1349.8	157198			Thickness (nm)	Intensity (a.u.)		Thickness (nm)	Intensity (a.u.)		Thickness (nm)	Intensity (a.u.)		Thickness (nm)	Intensity (a.u.)		Thickness (nm)	Intensity (a.u.)		Thickness (nm)	Intensity (a.u.)			20	1117		20	1060		20	1062
1349.5	369831		1349.5	151233		1348.8	158101			0.2048	387.548		0.2048	1.00021		0.2048	14.0068		0.2048	1004.22		0.2048	1.00015		0.2048	128.503			20.01	1112		20.01	1017		20.01	969
1348.5	369141		1348.5	152068		1347.8	156844			0.6144	1222.57		0.6144	8.00684		0.6144	14.0086		0.6144	1768.29		0.6144	11.0124		0.6144	99.3125			20.02	1102		20.02	1077		20.02	1044
1347.5	367373		1347.5	153422		1346.8	157481			1.024	2682.37		1.024	46.144		1.024	23.0204		1.024	3543.36		1.024	35.0732		1.024	134.576			20.03	1120		20.03	1024		20.03	1021
1346.5	365457		1346.5	152907		1345.8	157344			1.4336	3909.43		1.4336	55.1496		1.4336	28.0308		1.4336	4905.52		1.4336	41.0992		1.4336	159.816			20.04	1146		20.04	1062		20.04	1046
1345.5	366407		1345.5	152186		1344.8	158256			1.8432	4809.01		1.8432	72.2603		1.8432	24.0205		1.8432	6177.76		1.8432	64.2039		1.8432	183.052			20.05	1201		20.05	1026		20.05	1007
1344.5	364037		1344.5	150119		1343.8	156577			2.2528	5566.66		2.2528	84.3916		2.2528	28.024		2.2528	7073.34		2.2528	73.217		2.2528	195.194			20.06	1115		20.06	1047		20.06	1053
1343.5	362422		1343.5	151700		1342.8	155943			2.6624	6017.69		2.6624	76.2888		2.6624	28.0308		2.6624	7802.87		2.6624	98.3969		2.6624	193.181			20.07	1160		20.07	1056		20.07	1033
1342.5	360910		1342.5	152843		1341.8	157748			3.072	6073.55		3.072	92.4285		3.072	17.0161		3.072	8324.76		3.072	98.3912		3.072	159.796			20.08	1114		20.08	1038		20.08	1036
1341.5	360893		1341.5	151517		1340.8	158329			3.4816	6189.42		3.4816	93.4365		3.4816	19.011		3.4816	8622.36		3.4816	102.424		3.4816	153.747			20.09	1092		20.09	1001		20.09	1008
1340.5	358790		1340.5	151228		1339.8	158024			3.8912	6185.51		3.8912	83.3285		3.8912	15.0105		3.8912	8506.64		3.8912	93.385		3.8912	135.568			20.1	1170		20.1	1031		20.1	1043
1339.5	357047		1339.5	151470		1338.8	156353			4.3008	5941.22		4.3008	93.3908		4.3008	17.014		4.3008	8580.09		4.3008	90.3438		4.3008	123.487			20.11	1161		20.11	1066		20.11	1021
1338.5	356849		1338.5	151979		1337.8	158034			4.7104	5968.67		4.7104	101.583		4.7104	16.0078		4.7104	8563.52		4.7104	96.3767		4.7104	135.609			20.12	1111		20.12	1055		20.12	1049
1337.5	357408		1337.5	149997		1336.8	158973			5.12	5521.36		5.12	114.628		5.12	11.0064		5.12	8553.78		5.12	101.437		5.12	115.427			20.13	1233		20.13	1067		20.13	986
1336.5	352223		1336.5	150698		1335.8	158293			5.5296	5622.35		5.5296	92.4517		5.5296	23.0204		5.5296	8019.07		5.5296	84.2934		5.5296	108.391			20.14	1170		20.14	1020		20.14	1046
1335.5	352420		1335.5	150212		1334.8	156735			5.9392	5302.28		5.9392	98.5471		5.9392	15.0078		5.9392	7910.49		5.9392	91.3593		5.9392	111.391			20.15	1105		20.15	1039		20.15	1024
1334.5	350887		1334.5	151450		1333.8	157016			6.3488	5085.94		6.3488	89.3787		6.3488	16.0137		6.3488	7767.88		6.3488	98.4143		6.3488	105.357			20.16	1077		20.16	1091		20.16	1011
1333.5	351402		1333.5	152161		1332.8	157956			6.7584	4825.15		6.7584	96.4653		6.7584	16.0117		6.7584	7345.57		6.7584	87.3494		6.7584	82.2259			20.17	1103		20.17	1042		20.17	1079
1332.5	346215		1332.5	152458		1331.8	159254			7.168	4638.21		7.168	100.473		7.168	12.0081		7.168	7312.16		7.168	118.535		7.168	66.1454			20.18	1144		20.18	1010		20.18	1042
1331.5	346940		1331.5	152232		1330.8	157131			7.5776	4664.78		7.5776	99.5062		7.5776	12.0095		7.5776	6968.88		7.5776	100.386		7.5776	66.1495			20.19	1205		20.19	1010		20.19	1072
1330.5	347210		1330.5	152018		1329.8	157218			7.9872	4489.58		7.9872	105.526		7.9872	10.0055		7.9872	6830.21		7.9872	112.538		7.9872	75.1814			20.2	1178		20.2	1051		20.2	1015
1329.5	345539		1329.5	152467		1328.8	158732			8.3968	4343.85		8.3968	96.4832		8.3968	16.0117		8.3968	6722.33		8.3968	104.421		8.3968	52.089			20.21	1146		20.21	1073		20.21	1047
1328.5	342142		1328.5	151991		1327.8	158494			8.8064	4301.28		8.8064	124.748		8.8064	10.0067		8.8064	6484.9		8.8064	104.415		8.8064	55.0959			20.22	1111		20.22	1093		20.22	1047
1327.5	340070		1327.5	151969		1326.8	157874			9.216	4160.45		9.216	108.603		9.216	10.0049		9.216	6309.52		9.216	108.438		9.216	54.0925			20.23	1094		20.23	1053		20.23	1052
1326.5	341902		1326.5	150529		1325.8	158097			9.6256	4006.2		9.6256	118.678		9.6256	5.00198		9.6256	6207.48		9.6256	91.3151		9.6256	51.0795			20.24	1164		20.24	1053		20.24	1059
1325.5	340056		1325.5	149277		1324.8	157932			10.0352	3868.86		10.0352	105.537		10.0352	5.00168		10.0352	5785.43		10.0352	121.551		10.0352	38.0534			20.25	1161		20.25	1043		20.25	1050
1324.5	340016		1324.5	151420		1323.8	158575			10.4448	3823.86		10.4448	113.62		10.4448	9.00357		10.4448	5933.16		10.4448	107.443		10.4448	45.0784			20.26	1125		20.26	1077		20.26	1062
1323.5	339747		1323.5	150643		1322.8	157478			10.8544	3871.39		10.8544	114.624		10.8544	6.00293		10.8544	5646.93		10.8544	108.479		10.8544	42.0616			20.27	1129		20.27	1051		20.27	1086
1322.5	339582		1322.5	149635		1321.8	158448			11.264	3753.03		11.264	124.684		11.264	4.00049		11.264	5710.16		11.264	111.507		11.264	48.091			20.28	1131		20.28	1079		20.28	1046
1321.5	339298		1321.5	149387		1320.8	159434			11.6736	3733.92		11.6736	124.779		11.6736	7.00321		11.6736	5411.07		11.6736	122.493		11.6736	32.043			20.29	1169		20.29	1057		20.29	1077
1320.5	337842		1320.5	151375		1319.8	159729			12.0832	3600.57		12.0832	115.65		12.0832	11.005		12.0832	5319.11		12.0832	104.46		12.0832	35.046			20.3	1185		20.3	1096		20.3	1110
1319.5	338435		1319.5	151675		1318.8	158664			12.4928	3544.12		12.4928	104.545		12.4928	4.00147		12.4928	5189.57		12.4928	118.502		12.4928	29.0275			20.31	1134		20.31	1109		20.31	1063
1318.5	337880		1318.5	151343		1317.8	158699			12.9024	3650.48		12.9024	115.597		12.9024	4.00122		12.9024	5290.46		12.9024	98.3983		12.9024	29.0292			20.32	1151		20.32	1089		20.32	1023
1317.5	335780		1317.5	150849		1316.8	159977			13.312	3591.61		13.312	121.732		13.312	10.0049		13.312	5124.18		13.312	90.3453		13.312	27.0256			20.33	1177		20.33	1087		20.33	1010
1316.5	333035		1316.5	151256		1315.8	159478			13.7216	3603.82		13.7216	110.573		13.7216	7.00321		13.7216	4956.51		13.7216	120.545		13.7216	32.0391			20.34	1108		20.34	1080		20.34	1086
1315.5	333008		1315.5	152742		1314.8	160282			14.1312	3554.54		14.1312	112.645		14.1312	4.00171		14.1312	4879.9		14.1312	99.3982		14.1312	26.0238			20.35	1111		20.35	1042		20.35	1090
1314.5	333273		1314.5	152896		1313.8	159626			14.5408	3521.02		14.5408	110.574		14.5408	4.00293		14.5408	5038.27		14.5408	99.3672		14.5408	27.0263			20.36	1143		20.36	1084		20.36	1049
1313.5	330900		1313.5	151753		1312.8	159316			14.9504	3367.77		14.9504	118.66		14.9504	8.00391		14.9504	4904.17		14.9504	100.423		14.9504	28.0291			20.37	1170		20.37	1009		20.37	1067
1312.5	331587		1312.5	151540		1311.8	159504			15.36	3328.51		15.36	103.5		15.36	4.00122		15.36	4748.42		15.36	113.477		15.36	23.0232			20.38	1153		20.38	1082		20.38	999
1311.5	327167		1311.5	149549		1310.8	160251			15.7696	3354.03		15.7696	113.609		15.7696	3.00119		15.7696	4814.03		15.7696	123.562		15.7696	17.0151			20.39	1100		20.39	1062		20.39	1025
1310.5	326602		1310.5	151627		1309.8	159890			16.1792	3440.16		16.1792	106.532		16.1792	5.00137		16.1792	4728.06		16.1792	114.469		16.1792	13.0075			20.4	1084		20.4	1066		20.4	1037
1309.5	326672		1309.5	152615		1308.8	160283			16.5888	3239.08		16.5888	101.493		16.5888	3.00101		16.5888	4614.01		16.5888	101.437		16.5888	26.027			20.41	1103		20.41	1038		20.41	1038
1308.5	324866		1308.5	152959		1307.8	160815			16.9984	3118.89		16.9984	115.66		16.9984	5.00168		16.9984	4649.51		16.9984	106.436		16.9984	25.0252			20.42	1168		20.42	1085		20.42	1016
1307.5	323291		1307.5	153965		1306.8	160557			17.408	3149.15		17.408	120.757		17.408	4.00098		17.408	4571.33		17.408	98.4268		17.408	12.0059			20.43	1093		20.43	1057		20.43	1046
1306.5	326907		1306.5	154076		1305.8	160684			17.8176	3228.34		17.8176	123.693		17.8176	6.0033		17.8176	4516.55		17.8176	86.2755		17.8176	27.0305			20.44	1106		20.44	1059		20.44	1029
1305.5	326878		1305.5	153545		1304.8	162501			18.2272	3099.75		18.2272	89.363		18.2272	8.00293		18.2272	4386.01		18.2272	125.633		18.2272	20.0159			20.45	1140		20.45	1022		20.45	1079
1304.5	323068		1304.5	152487		1303.8	162180			18.6368	3209.08		18.6368	100.514		18.6368	3.00082		18.6368	4415.1		18.6368	116.499		18.6368	19.0133			20.46	1183		20.46	1079		20.46	1096
1303.5	323818		1303.5	153245		1302.8	161453			19.0464	3311.14		19.0464	105.551		19.0464	6.00366		19.0464	4302.88		19.0464	132.608		19.0464	10.0037			20.47	1126		20.47	1042		20.47	1055
1302.5	324912		1302.5	154624		1301.8	162107			19.456	3145.52		19.456	106.539		19.456	2.00073		19.456	4398.08		19.456	129.614		19.456	13.0095			20.48	1157		20.48	1012		20.48	1050
1301.5	321533		1301.5	152995		1300.8	161655			19.8656	3111.63		19.8656	91.4552		19.8656	4.00073		19.8656	4263.21		19.8656	120.523		19.8656	18.0132			20.49	1140		20.49	1092		20.49	988
1300.5	319309		1300.5	153174		1299.8	163135			20.2752	3052.69		20.2752	107.554		20.2752	4.00122		20.2752	4174.64		20.2752	109.465		20.2752	22.0161			20.5	1116		20.5	1083		20.5	1021
1299.5	320839		1299.5	155287		1298.8	161381			20.6848	3064.54		20.6848	110.574		20.6848	3.00101		20.6848	4348.15		20.6848	126.574		20.6848	12.0073			20.51	1169		20.51	1046		20.51	1027
1298.5	320673		1298.5	153656		1297.8	161552			21.0944	3122.51		21.0944	111.605		21.0944	2.00037		21.0944	4270.4		21.0944	104.484		21.0944	17.0088			20.52	1151		20.52	1029		20.52	1054
1297.5	316942		1297.5	154936		1296.8	162301			21.504	3065.74		21.504	120.686		21.504	3.00082		21.504	4281.79		21.504	110.472		21.504	17.0109			20.53	1179		20.53	1077		20.53	1046
1296.5	316067		1296.5	153796		1295.8	163849			21.9136	2988.16		21.9136	110.534		21.9136	2.00073		21.9136	4172.06		21.9136	110.459		21.9136	16.0126			20.54	1178		20.54	1077		20.54	1070
1295.5	315727		1295.5	154180		1294.8	162176			22.3232	2975.56		22.3232	97.4345		22.3232	4.00073		22.3232	4184.67		22.3232	102.403		22.3232	13.0091			20.55	1176		20.55	1060		20.55	1010
1294.5	314461		1294.5	155929		1293.8	163601			22.7328	2974.36		22.7328	108.552		22.7328	5.00168		22.7328	4107.68		22.7328	110.439		22.7328	16.0127			20.56	1179		20.56	1079		20.56	1050
1293.5	315495		1293.5	154001		1292.8	163989			23.1424	2967.37		23.1424	114.612		23.1424	4.00122		23.1424	4225.04		23.1424	124.609		23.1424	13.006			20.57	1163		20.57	1091		20.57	1007
1292.5	316284		1292.5	152224		1291.8	165039			23.552	3023.6		23.552	108.537		23.552	7.00363		23.552	4196.3		23.552	100.392		23.552	15.0115			20.58	1110		20.58	1021		20.58	1061
1291.5	315512		1291.5	153401		1290.8	163634			23.9616	2863.23		23.9616	122.634		23.9616	4.00073		23.9616	4142.41		23.9616	113.46		23.9616	17.013			20.59	1121		20.59	1027		20.59	1034
1290.5	315285		1290.5	155298		1289.8	163632			24.3712	2831.12		24.3712	111.59		24.3712	3.00046		24.3712	4245.46		24.3712	115.476		24.3712	18.0132			20.6	1151		20.6	1063		20.6	1024
1289.5	315476		1289.5	156471		1288.8	164791			24.7808	2962.57		24.7808	103.503		24.7808	4.00147		24.7808	4101.26		24.7808	104.415		24.7808	13.0091			20.61	1215		20.61	1049		20.61	1039
1288.5	313896		1288.5	155964		1287.8	163097			25.1904	2902.57		25.1904	108.557		25.1904	3.00101		25.1904	4003.92		25.1904	105.478		25.1904	14.006			20.62	1104		20.62	1068		20.62	1045
1287.5	311857		1287.5	155873		1286.8	163267			25.6	2871.57		25.6	104.486		25.6	3.00064		25.6	4080.72		25.6	114.483		25.6	15.0096			20.63	1156		20.63	1042		20.63	1047
1286.5	313760		1286.5	155931		1285.8	165346			26.0096	2781.26		26.0096	96.4832		26.0096	2.00024		26.0096	4264.91		26.0096	138.644		26.0096	12.0066			20.64	1165		20.64	1087		20.64	1065
1285.5	311193		1285.5	156567		1284.8	165669			26.4192	2840.61		26.4192	102.501		26.4192	1.00021		26.4192	4111.54		26.4192	89.2891		26.4192	15.0097			20.65	1112		20.65	1108		20.65	1018
1284.5	313955		1284.5	154710		1283.8	165001			26.8288	2918.3		26.8288	98.4915		26.8288	6.00183		26.8288	4012.86		26.8288	111.508		26.8288	13.0075			20.66	1151		20.66	1039		20.66	1064
1283.5	311064		1283.5	156821		1282.8	166678			27.2384	2911.32		27.2384	97.4733		27.2384	5.00198		27.2384	4143.7		27.2384	112.52		27.2384	10.0049			20.67	1132		20.67	1000		20.67	1042
1282.5	310250		1282.5	156812		1281.8	166308			27.648	2806.16		27.648	115.575		27.648	2.00073		27.648	4048.4		27.648	101.418		27.648	7.00235			20.68	1161		20.68	1076		20.68	1057
1281.5	310732		1281.5	156696		1280.8	165632			28.0576	2757.57		28.0576	103.503		28.0576	2.00073		28.0576	3906.16		28.0576	97.3598		28.0576	14.0077			20.69	1179		20.69	1056		20.69	1035
1280.5	310059		1280.5	159248		1279.8	167926			28.4672	2805.35		28.4672	115.582		28.4672	1.00034		28.4672	4007.48		28.4672	112.481		28.4672	10.0049			20.7	1106		20.7	1054		20.7	986
1279.5	308548		1279.5	159290		1278.8	168231			28.8768	2819.22		28.8768	113.621		28.8768	3.00058		28.8768	3943.75		28.8768	124.593		28.8768	8.00293			20.71	1186		20.71	1046		20.71	1067
1278.5	308576		1278.5	157048		1277.8	168155			29.2864	2731.74		29.2864	105.505		29.2864	5.00107		29.2864	4049.68		29.2864	111.434		29.2864	7.00235			20.72	1187		20.72	1064		20.72	1061
1277.5	307529		1277.5	156900		1276.8	168060			29.696	2782.44		29.696	105.544		29.696	2.00073		29.696	3993.44		29.696	111.5		29.696	11.0057			20.73	1175		20.73	1040		20.73	1068
1276.5	305030		1276.5	155661		1275.8	168404			30.1056	2724.47		30.1056	98.4642		30.1056	3.00101		30.1056	4061.77		30.1056	130.599		30.1056	10.0048			20.74	1112		20.74	1094		20.74	995
1275.5	306416		1275.5	156598		1274.8	167134			30.5152	2821.78		30.5152	85.3702		30.5152	5.00076		30.5152	4170.48		30.5152	129.622		30.5152	12.0059			20.75	1169		20.75	1044		20.75	1049
1274.5	306723		1274.5	159887		1273.8	167185			30.9248	2768.23		30.9248	106.466		30.9248	5.00192		30.9248	4011.31		30.9248	134.677		30.9248	17.0109			20.76	1118		20.76	1060		20.76	1065
1273.5	308775		1273.5	161094		1272.8	170543			31.3344	2645.72		31.3344	109.485		31.3344	1.00009		31.3344	3940.2		31.3344	99.3797		31.3344	11.0044			20.77	1134		20.77	1051		20.77	1068
1272.5	307955		1272.5	159973		1271.8	168674			31.744	2823.97		31.744	123.611		31.744	5.00198		31.744	3990.88		31.744	113.461		31.744	12.0051			20.78	1135		20.78	1051		20.78	1046
1271.5	304162		1271.5	161219		1270.8	170063			32.1536	2720.93		32.1536	114.608		32.1536	3.00119		32.1536	3905.16		32.1536	100.393		32.1536	8.00342			20.79	1171		20.79	1001		20.79	1059
1270.5	305968		1270.5	160570		1269.8	171199			32.5632	2723.29		32.5632	113.579		32.5632	4.00049		32.5632	4000.37		32.5632	131.631		32.5632	9.00357			20.8	1140		20.8	997		20.8	1034
1269.5	306714		1269.5	160922		1268.8	171648			32.9728	2554.13		32.9728	122.67		32.9728	1.00021		32.9728	3913.78		32.9728	123.562		32.9728	8.00293			20.81	1095		20.81	1122		20.81	992
1268.5	306966		1268.5	161821		1267.8	170979			33.3824	2603.29		33.3824	107.547		33.3824	4.00122		33.3824	3927.22		33.3824	92.356		33.3824	13.0067			20.82	1209		20.82	1063		20.82	1012
1267.5	306118		1267.5	162506		1266.8	170646			33.792	2698.51		33.792	120.661		33.792	3.00076		33.792	4053.52		33.792	115.448		33.792	17.013			20.83	1204		20.83	1028		20.83	1038
1266.5	306268		1266.5	163033		1265.8	171882			34.2016	2663.18		34.2016	112.602		34.2016	2.00061		34.2016	3884.06		34.2016	123.555		34.2016	13.0067			20.84	1153		20.84	1014		20.84	1013
1265.5	307162		1265.5	162689		1264.8	173773			34.6112	2624.58		34.6112	112.591		34.6112	2.00073		34.6112	3977.13		34.6112	98.3906		34.6112	15.0078			20.85	1158		20.85	1042		20.85	1045
1264.5	307165		1264.5	160403		1263.8	171729			35.0208	2579.86		35.0208	110.513		35.0208	6.0022		35.0208	4025.37		35.0208	125.564		35.0208	9.00467			20.86	1127		20.86	1080		20.86	1052
1263.5	307096		1263.5	161890		1262.8	171549			35.4304	2632.79		35.4304	82.3608		35.4304	2.00049		35.4304	3918.32		35.4304	124.609		35.4304	14.006			20.87	1195		20.87	1042		20.87	1030
1262.5	305687		1262.5	161896		1261.8	173347			35.84	2563.48		35.84	105.519		35.84	2.00079		35.84	3927.22		35.84	97.3304		35.84	12.0066			20.88	1116		20.88	1068		20.88	1092
1261.5	303384		1261.5	163839		1260.8	173723			36.2496	2495.8		36.2496	108.57		36.2496	3.00156		36.2496	4047.4		36.2496	114.441		36.2496	13.0075			20.89	1194		20.89	1073		20.89	1088
1260.5	304354		1260.5	164481		1259.8	172886			36.6592	2569.5		36.6592	98.4872		36.6592	2.00037		36.6592	4009.59		36.6592	99.3551		36.6592	3.00046			20.9	1163		20.9	1104		20.9	1039
1259.5	303670		1259.5	165134		1258.8	174528			37.0688	2546.29		37.0688	120.679		37.0688	2.00049		37.0688	3989.61		37.0688	114.469		37.0688	6.00183			20.91	1171		20.91	1060		20.91	1097
1258.5	303822		1258.5	166533		1257.8	173922			37.4784	2650.42		37.4784	97.4283		37.4784	6.00183		37.4784	3937.39		37.4784	97.3837		37.4784	11.0071			20.92	1247		20.92	1014		20.92	1022
1257.5	305099		1257.5	165850		1256.8	173347			37.888	2549.62		37.888	120.582		37.888	2.00037		37.888	4059.92		37.888	119.551		37.888	8.00244			20.93	1198		20.93	1067		20.93	1033
1256.5	306369		1256.5	167640		1255.8	174136			38.2976	2606.81		38.2976	100.531		38.2976	2.00049		38.2976	3804.93		38.2976	106.45		38.2976	10.0031			20.94	1187		20.94	1001		20.94	1060
1255.5	302092		1255.5	168229		1254.8	176265			38.7072	2596.26		38.7072	99.4647		38.7072	2.00073		38.7072	3990.44		38.7072	111.458		38.7072	9.00369			20.95	1192		20.95	1096		20.95	1092
1254.5	303424		1254.5	167325		1253.8	176790			39.1168	2554.13		39.1168	103.489		39.1168	1.00021		39.1168	3928.49		39.1168	99.4038		39.1168	6.00146			20.96	1127		20.96	1049		20.96	1025
1253.5	306629		1253.5	169050		1252.8	176294			39.5264	2626.92		39.5264	111.59		39.5264	0		39.5264	3962.11		39.5264	120.501		39.5264	11.0057			20.97	1162		20.97	1070		20.97	1010
1252.5	304587		1252.5	166929		1251.8	177662			39.936	2551.79		39.936	113.565		39.936	1.00021		39.936	3848.61		39.936	115.476		39.936	7.00278			20.98	1138		20.98	1037		20.98	1057
1251.5	306489		1251.5	168359		1250.8	178884			40.3456	2589.4		40.3456	99.4099		40.3456	5.00137		40.3456	3928.49		40.3456	111.466		40.3456	5.00229			20.99	1118		20.99	1090		20.99	1034
1250.5	306484		1250.5	167811		1249.8	178779			40.7552	2652.6		40.7552	108.504		40.7552	1.00003		40.7552	4017.98		40.7552	119.544		40.7552	6.00183			21	1097		21	1098		21	1050
1249.5	304814		1249.5	167544		1248.8	180122			41.1648	2656.47		41.1648	116.596		41.1648	4.00195		41.1648	3998.54		41.1648	106.423		41.1648	6.00256			21.01	1175		21.01	1065		21.01	1053
1248.5	306462		1248.5	169226		1247.8	181193			41.5744	2561.14		41.5744	102.457		41.5744	6.00293		41.5744	3910.7		41.5744	98.3669		41.5744	4.00147			21.02	1149		21.02	1034		21.02	1038
1247.5	308880		1247.5	171132		1246.8	183376			41.984	2523.77		41.984	116.577		41.984	5.00168		41.984	4156.58		41.984	114.49		41.984	8.00293			21.03	1092		21.03	1023		21.03	1078
1246.5	310896		1246.5	170815		1245.8	181773			42.3936	2464.39		42.3936	99.4555		42.3936	1.00015		42.3936	4056.08		42.3936	121.538		42.3936	9.00522			21.04	1181		21.04	1110		21.04	1008
1245.5	312692		1245.5	171209		1244.8	182330			42.8032	2570.6		42.8032	92.3837		42.8032	1.00021		42.8032	3914.59		42.8032	127.589		42.8032	12.0059			21.05	1108		21.05	1077		21.05	1042
1244.5	311969		1244.5	172128		1243.8	183003			43.2128	2506.61		43.2128	113.579		43.2128	0		43.2128	3999.82		43.2128	96.359		43.2128	7.00235			21.06	1154		21.06	1009		21.06	1070
1243.5	311866		1243.5	172733		1242.8	183209			43.6224	2473.69		43.6224	99.4441		43.6224	3.00082		43.6224	4021.53		43.6224	108.424		43.6224	7.00235			21.07	1160		21.07	1025		21.07	1041
1242.5	312074		1242.5	173011		1241.8	182385			44.032	2506.61		44.032	91.3942		44.032	5.00168		44.032	4056.36		44.032	110.445		44.032	9.00412			21.08	1149		21.08	1057		21.08	1099
1241.5	308915		1241.5	173244		1240.8	183157			44.4416	2536.61		44.4416	123.652		44.4416	0		44.4416	3995.99		44.4416	100.349		44.4416	8.00342			21.09	1132		21.09	1077		21.09	1036
1240.5	308118		1240.5	173277		1239.8	186393			44.8512	2503.95		44.8512	97.4195		44.8512	5.00168		44.8512	4034.32		44.8512	116.521		44.8512	7.0015			21.1	1121		21.1	1070		21.1	1026
1239.5	306321		1239.5	173439		1238.8	186283			45.2608	2453.93		45.2608	92.4007		45.2608	3.00027		45.2608	4040.72		45.2608	98.3665		45.2608	11.005			21.11	1148		21.11	1070		21.11	1003
1238.5	303202		1238.5	173412		1237.8	184559			45.6704	2469.04		45.6704	92.3664		45.6704	4.00171		45.6704	3929.76		45.6704	106.423		45.6704	9.00467			21.12	1243		21.12	1100		21.12	1060
1237.5	300309		1237.5	175758		1236.8	185264			46.08	2590.91		46.08	99.5034		46.08	4.00098		46.08	3888.13		46.08	105.45		46.08	14.0114			21.13	1133		21.13	1086		21.13	1018
1236.5	296511		1236.5	177076		1235.8	187162			46.4896	2445.8		46.4896	103.528		46.4896	3.00101		46.4896	3951.38		46.4896	119.522		46.4896	11.0064			21.14	1139		21.14	1007		21.14	1066
1235.5	294216		1235.5	178325		1234.8	187363			46.8992	2430.87		46.8992	111.576		46.8992	3.00101		46.8992	4083		46.8992	113.461		46.8992	8.00489			21.15	1167		21.15	1060		21.15	1065
1234.5	297481		1234.5	177530		1233.8	188724			47.3088	2352.03		47.3088	105.543		47.3088	2.00037		47.3088	3884.06		47.3088	104.408		47.3088	9.00357			21.16	1103		21.16	1076		21.16	1084
1233.5	293966		1233.5	178564		1232.8	189814			47.7184	2351.03		47.7184	113.567		47.7184	1.00015		47.7184	3907.17		47.7184	100.38		47.7184	9.00247			21.17	1171		21.17	1147		21.17	1038
1232.5	292344		1232.5	179870		1231.8	191904			48.128	2465.55		48.128	94.4847		48.128	3.00119		48.128	4010.03		48.128	116.541		48.128	10.0061			21.18	1114		21.18	1062		21.18	1076
1231.5	294373		1231.5	180872		1230.8	192160			48.5376	2488.81		48.5376	102.52		48.5376	3.00101		48.5376	3905.9		48.5376	107.39		48.5376	10.0037			21.19	1205		21.19	1076		21.19	1087
1230.5	295577		1230.5	180280		1229.8	194024			48.9472	2485.32		48.9472	92.412		48.9472	0		48.9472	3979.41		48.9472	97.33		48.9472	9.00467			21.2	1175		21.2	1080		21.2	1071
1229.5	296661		1229.5	180692		1228.8	194459			49.3568	2391.32		49.3568	106.474		49.3568	1.00015		49.3568	3938.93		49.3568	119.537		49.3568	10.0067			21.21	1174		21.21	1056		21.21	1074
1228.5	295430		1228.5	183583		1227.8	193932			49.7664	2430.87		49.7664	90.4203		49.7664	3.00101		49.7664	3982.23		49.7664	123.54		49.7664	8.00342			21.22	1152		21.22	1070		21.22	1029
1227.5	296314		1227.5	183377		1226.8	195312			50.176	2476.01		50.176	110.507		50.176	3.00101		50.176	3849.88		50.176	106.425		50.176	9.00357			21.23	1122		21.23	1065		21.23	1121
1226.5	297497		1226.5	182763		1225.8	195662			50.5856	2486.48		50.5856	100.518		50.5856	3.00082		50.5856	3890.4		50.5856	102.438		50.5856	8.00391			21.24	1161		21.24	1080		21.24	1059
1225.5	293952		1225.5	185076		1224.8	196145			50.9952	2389.01		50.9952	98.4383		50.9952	2.00073		50.9952	3927.22		50.9952	104.37		50.9952	5.00229			21.25	1209		21.25	1027		21.25	1059
1224.5	296647		1224.5	184352		1223.8	197116			51.4048	2391.32		51.4048	99.4679		51.4048	1.00046		51.4048	4020.81		51.4048	123.578		51.4048	15.0105			21.26	1206		21.26	1064		21.26	1081
1223.5	297373		1223.5	183061		1222.8	194696			51.8144	2371.66		51.8144	114.553		51.8144	2.00037		51.8144	4032.04		51.8144	99.3611		51.8144	12.0073			21.27	1157		21.27	1063		21.27	999
1222.5	298405		1222.5	183300		1221.8	191092			52.224	2424.91		52.224	97.4553		52.224	4.00085		52.224	3920.86		52.224	102.381		52.224	11.005			21.28	1251		21.28	1032		21.28	1037
1221.5	295854		1221.5	181857		1220.8	191295			52.6336	2371.66		52.6336	102.513		52.6336	2.00073		52.6336	4050.96		52.6336	116.498		52.6336	8.00342			21.29	1120		21.29	1033		21.29	1100
1220.5	291051		1220.5	180127		1219.8	191672			53.0432	2385.7		53.0432	110.561		53.0432	2.00012		53.0432	3990.88		53.0432	104.42		53.0432	3.00027			21.3	1172		21.3	1026		21.3	1073
1219.5	289890		1219.5	180776		1218.8	187931			53.4528	2435.35		53.4528	104.48		53.4528	2.00012		53.4528	3941.2		53.4528	107.463		53.4528	7.00192			21.31	1103		21.31	1066		21.31	1077
1218.5	286947		1218.5	180233		1217.8	186401			53.8624	2298.01		53.8624	85.3427		53.8624	7.00278		53.8624	3964.39		53.8624	123.517		53.8624	4.00195			21.32	1159		21.32	1066		21.32	999
1217.5	283128		1217.5	178346		1216.8	185605			54.272	2344.1		54.272	102.432		54.272	3.00046		54.272	3887.87		54.272	116.484		54.272	9.00522			21.33	1164		21.33	1047		21.33	1071
1216.5	281243		1216.5	177058		1215.8	184977			54.6816	2398.43		54.6816	101.436		54.6816	3.00064		54.6816	3958.02		54.6816	96.3467		54.6816	7.00192			21.34	1161		21.34	1072		21.34	1010
1215.5	280929		1215.5	177242		1214.8	182300			55.0912	2434.35		55.0912	79.3513		55.0912	3.00101		55.0912	4044.84		55.0912	119.478		55.0912	11.0064			21.35	1187		21.35	1112		21.35	1086
1214.5	277499		1214.5	175686		1213.8	182625			55.5008	2461.22		55.5008	101.462		55.5008	0		55.5008	3987.33		55.5008	118.463		55.5008	3.00137			21.36	1206		21.36	1104		21.36	1010
1213.5	276460		1213.5	175399		1212.8	180706			55.9104	2382.07		55.9104	101.511		55.9104	3.00082		55.9104	3973.31		55.9104	92.3271		55.9104	8.00244			21.37	1165		21.37	1068		21.37	1048
1212.5	275426		1212.5	174018		1211.8	182516			56.32	2318.89		56.32	100.456		56.32	2.00073		56.32	4023.08		56.32	116.498		56.32	11.0057			21.38	1139		21.38	1093		21.38	1044
1211.5	272729		1211.5	174824		1210.8	183963			56.7296	2494.63		56.7296	106.498		56.7296	2.00024		56.7296	3915.05		56.7296	101.375		56.7296	6.0022			21.39	1186		21.39	1068		21.39	1035
1210.5	271753		1210.5	174728		1209.8	182420			57.1392	2338.33		57.1392	89.3513		57.1392	5.00137		57.1392	4009.59		57.1392	103.395		57.1392	9.00467			21.4	1135		21.4	1036		21.4	1007
1209.5	271519		1209.5	175962		1208.8	183019			57.5488	2353.18		57.5488	104.504		57.5488	5.00137		57.5488	3888.13		57.5488	107.404		57.5488	11.0057			21.41	1113		21.41	1041		21.41	1068
1208.5	272945		1208.5	179585		1207.8	183650			57.9584	2386.69		57.9584	118.609		57.9584	3.00137		57.9584	3984.51		57.9584	116.47		57.9584	4.00098			21.42	1173		21.42	1072		21.42	1049
1207.5	271253		1207.5	178980		1206.8	182238			58.368	2340.49		58.368	104.526		58.368	4.00122		58.368	4073.02		58.368	96.3827		58.368	5.00168			21.43	1165		21.43	1035		21.43	1025
1206.5	267201		1206.5	176196		1205.8	181058			58.7776	2253.35		58.7776	104.504		58.7776	3.00082		58.7776	4034.6		58.7776	115.468		58.7776	6.0022			21.44	1120		21.44	1072		21.44	1049
1205.5	270142		1205.5	175421		1204.8	180771			59.1872	2324.5		59.1872	110.546		59.1872	3.00082		59.1872	4038.16		59.1872	110.442		59.1872	9.00467			21.45	1121		21.45	1056		21.45	1105
1204.5	271286		1204.5	175235		1203.8	182304			59.5968	2339.49		59.5968	123.638		59.5968	7.00449		59.5968	4089.7		59.5968	94.34		59.5968	11.0064			21.46	1181		21.46	1094		21.46	1046
1203.5	271263		1203.5	175407		1202.8	182164			60.0064	2311.83		60.0064	105.489		60.0064	2.00037		60.0064	3979.41		60.0064	98.3457		60.0064	5.00168			21.47	1158		21.47	1036		21.47	1011
1202.5	271156		1202.5	175564		1201.8	183330			60.416	2369.35		60.416	106.485		60.416	3.00101		60.416	4103.54		60.416	128.589		60.416	8.0044			21.48	1152		21.48	1058		21.48	1049
1201.5	271376		1201.5	177186		1200.8	183374			60.8256	2352.34		60.8256	72.2667		60.8256	4.00147		60.8256	3913.51		60.8256	113.467		60.8256	6.0011			21.49	1161		21.49	1061		21.49	1036
1200.5	268332		1200.5	176804		1199.8	182298			61.2352	2319.89		61.2352	104.549		61.2352	0		61.2352	4012.86		61.2352	109.418		61.2352	8.00391			21.5	1090		21.5	1064		21.5	1098
1199.5	270771		1199.5	178207		1198.8	183513			61.6448	2310.52		61.6448	95.4108		61.6448	2.00024		61.6448	3931.03		61.6448	107.423		61.6448	6.00256			21.51	1158		21.51	1028		21.51	1125
1198.5	271904		1198.5	177282		1197.8	185000			62.0544	2300.31		62.0544	87.3679		62.0544	3.00064		62.0544	3919.59		62.0544	112.474		62.0544	5.00198			21.52	1130		21.52	1094		21.52	1006
1197.5	270892		1197.5	177427		1196.8	183637			62.464	2294.71		62.464	110.472		62.464	3.00064		62.464	4084.57		62.464	132.608		62.464	15.0131			21.53	1160		21.53	1056		21.53	1086
1196.5	271045		1196.5	177841		1195.8	185347			62.8736	2279.61		62.8736	107.531		62.8736	2.00049		62.8736	3959.02		62.8736	107.43		62.8736	3.00046			21.54	1186		21.54	1078		21.54	1089
1195.5	270763		1195.5	177265		1194.8	186011			63.2832	2325.5		63.2832	115.599		63.2832	3.00137		63.2832	4099.69		63.2832	121.509		63.2832	8.0044			21.55	1135		21.55	1046		21.55	1054
1194.5	271294		1194.5	179507		1193.8	186509			63.6928	2279.76		63.6928	114.54		63.6928	3.00046		63.6928	3959.57		63.6928	104.395		63.6928	8.00537			21.56	1157		21.56	1093		21.56	1086
1193.5	272214		1193.5	181355		1192.8	184724			64.1024	2383.22		64.1024	94.367		64.1024	5.00107		64.1024	3913.24		64.1024	115.515		64.1024	11.0049			21.57	1205		21.57	1118		21.57	1071
1192.5	273174		1192.5	180398		1191.8	184623			64.512	2292.26		64.512	100.448		64.512	4.00122		64.512	3884.06		64.512	105.389		64.512	10.0073			21.58	1168		21.58	1067		21.58	1077
1191.5	271810		1191.5	181681		1190.8	186853			64.9216	2368.2		64.9216	124.671		64.9216	2.00049		64.9216	4104.11		64.9216	107.462		64.9216	6.00183			21.59	1203		21.59	1042		21.59	1051
1190.5	269323		1190.5	180819		1189.8	186226			65.3312	2394.79		65.3312	106.492		65.3312	4.00073		65.3312	4041		65.3312	106.396		65.3312	11.0097			21.6	1151		21.6	1091		21.6	1041
1189.5	269742		1189.5	181859		1188.8	185568			65.7408	2255.35		65.7408	90.4099		65.7408	7.00235		65.7408	3934.84		65.7408	113.454		65.7408	6.00293			21.61	1205		21.61	1099		21.61	1078
1188.5	270872		1188.5	183210		1187.8	185452			66.1504	2377.76		66.1504	84.3818		66.1504	4.00073		66.1504	3980.68		66.1504	107.417		66.1504	4.00073			21.62	1168		21.62	1111		21.62	1130
1187.5	273474		1187.5	182887		1186.8	187663			66.56	2295.56		66.56	100.429		66.56	0		66.56	4047.12		66.56	117.485		66.56	6.00257			21.63	1152		21.63	1092		21.63	1046
1186.5	272094		1186.5	183032		1185.8	188550			66.9696	2305.92		66.9696	109.582		66.9696	5.00198		66.9696	4024.65		66.9696	110.405		66.9696	9.00467			21.64	1159		21.64	1052		21.64	1085
1185.5	271562		1185.5	183738		1184.8	187591			67.3792	2256.64		67.3792	107.512		67.3792	3.00082		67.3792	4005.48		67.3792	97.33		67.3792	8.00244			21.65	1178		21.65	1024		21.65	1006
1184.5	270537		1184.5	182887		1183.8	188117			67.7888	2324.35		67.7888	95.4439		67.7888	2.00024		67.7888	3914.78		67.7888	98.3424		67.7888	9.00467			21.66	1144		21.66	1034		21.66	1037
1183.5	269594		1183.5	183420		1182.8	186301			68.1984	2222.1		68.1984	83.3113		68.1984	2.00024		68.1984	3966.66		68.1984	100.39		68.1984	8.00391			21.67	1173		21.67	1066		21.67	1107
1182.5	271224		1182.5	184636		1181.8	189101			68.608	2348.56		68.608	86.3374		68.608	0		68.608	3922.13		68.608	113.503		68.608	8.00293			21.68	1204		21.68	1026		21.68	1060
1181.5	273477		1181.5	184099		1180.8	188441			69.0176	2348.56		69.0176	91.36		69.0176	0		69.0176	4025.37		69.0176	106.41		69.0176	5.00107			21.69	1165		21.69	1026		21.69	1108
1180.5	272574		1180.5	184188		1179.8	191282			69.4272	2320.89		69.4272	100.434		69.4272	6.00256		69.4272	3973.58		69.4272	86.2793		69.4272	7.00278			21.7	1123		21.7	1052		21.7	1070
1179.5	271195		1179.5	186397		1178.8	190444			69.8368	2270.27		69.8368	101.48		69.8368	6.0011		69.8368	4111.82		69.8368	113.433		69.8368	9.00412			21.71	1141		21.71	1037		21.71	1055
1178.5	271057		1178.5	186050		1177.8	188859			70.2464	2300.16		70.2464	83.368		70.2464	3.00027		70.2464	3835.97		70.2464	110.432		70.2464	6.00256			21.72	1176		21.72	1117		21.72	1070
1177.5	271130		1177.5	186485		1176.8	189708			70.656	2315.43		70.656	123.714		70.656	1.00021		70.656	4019.25		70.656	97.3598		70.656	8.00195			21.73	1158		21.73	1076		21.73	1033
1176.5	271589		1176.5	186639		1175.8	190639			71.0656	2308.22		71.0656	97.4164		71.0656	5.00076		71.0656	3962.84		71.0656	117.512		71.0656	7.00235			21.74	1169		21.74	1013		21.74	1086
1175.5	269789		1175.5	187223		1174.8	192340			71.4752	2250.76		71.4752	97.4075		71.4752	3.00046		71.4752	4013.86		71.4752	106.395		71.4752	7.00192			21.75	1116		21.75	1026		21.75	1070
1174.5	270798		1174.5	187571		1173.8	193262			71.8848	2207.51		71.8848	86.4036		71.8848	2.00037		71.8848	3972.31		71.8848	107.476		71.8848	10.0079			21.76	1166		21.76	1094		21.76	1049
1173.5	271067		1173.5	185205		1172.8	191455			72.2944	2196.92		72.2944	101.483		72.2944	2.00024		72.2944	4178.8		72.2944	102.407		72.2944	8.00293			21.77	1188		21.77	1076		21.77	1116
1172.5	271374		1172.5	186701		1171.8	191948			72.704	2219.95		72.704	84.2999		72.704	2.00049		72.704	4104.83		72.704	87.2661		72.704	10.0043			21.78	1122		21.78	1098		21.78	1058
1171.5	272455		1171.5	188480		1170.8	193655			73.1136	2292.26		73.1136	107.487		73.1136	5.00229		73.1136	4052.24		73.1136	125.584		73.1136	12.0066			21.79	1217		21.79	1130		21.79	1057
1170.5	271087		1170.5	189465		1169.8	192866			73.5232	2234.7		73.5232	97.4641		73.5232	4.00171		73.5232	4072.74		73.5232	98.4023		73.5232	2.00037			21.8	1167		21.8	1062		21.8	973
1169.5	273207		1169.5	188458		1168.8	194482			73.9328	2230.12		73.9328	80.2861		73.9328	2.00024		73.9328	4079.43		73.9328	98.3425		73.9328	9.00412			21.81	1184		21.81	1029		21.81	1083
1168.5	274164		1168.5	188779		1167.8	195119			74.3424	2128.46		74.3424	88.3941		74.3424	4.00147		74.3424	4070.18		74.3424	101.375		74.3424	8.00293			21.82	1186		21.82	1132		21.82	1116
1167.5	273389		1167.5	190208		1166.8	194982			74.752	2188.92		74.752	102.457		74.752	4.00098		74.752	4038.44		74.752	93.3278		74.752	7.00363			21.83	1181		21.83	1099		21.83	1065
1166.5	273108		1166.5	190950		1165.8	195140			75.1616	2258.79		75.1616	104.517		75.1616	4.00098		75.1616	4102.26		75.1616	116.47		75.1616	16.0117			21.84	1128		21.84	1107		21.84	1040
1165.5	269924		1165.5	189292		1164.8	193717			75.5712	2285.21		75.5712	98.4389		75.5712	1.00021		75.5712	4207.93		75.5712	88.302		75.5712	7.00235			21.85	1182		21.85	1069		21.85	1016
1164.5	272272		1164.5	191288		1163.8	194907			75.9808	2308.54		75.9808	89.3589		75.9808	2.00037		75.9808	4080.72		75.9808	91.3151		75.9808	4.00098			21.86	1226		21.86	1023		21.86	1107
1163.5	272385		1163.5	193104		1162.8	196844			76.3904	2295.71		76.3904	81.3223		76.3904	0		76.3904	4178.51		76.3904	109.404		76.3904	6.00183			21.87	1134		21.87	1051		21.87	1050
1162.5	273524		1162.5	191646		1161.8	195732			76.8	2187.78		76.8	81.3138		76.8	2.00061		76.8	4138.55		76.8	90.2923		76.8	6.00256			21.88	1145		21.88	1029		21.88	1087
1161.5	275029		1161.5	193244		1160.8	197261			77.2096	2246.17		77.2096	100.466		77.2096	2.00037		77.2096	4025.37		77.2096	98.3818		77.2096	9.00467			21.89	1230		21.89	1072		21.89	999
1160.5	274444		1160.5	194416		1159.8	199719			77.6192	2250.9		77.6192	96.3886		77.6192	1.00021		77.6192	4033.04		77.6192	99.3309		77.6192	6.0022			21.9	1099		21.9	1053		21.9	1068
1159.5	272099		1159.5	194674		1158.8	197348			78.0288	2224.68		78.0288	80.3294		78.0288	4.00147		78.0288	3979.41		78.0288	104.434		78.0288	5.00168			21.91	1102		21.91	1060		21.91	1039
1158.5	274204		1158.5	196582		1157.8	198556			78.4384	2286.36		78.4384	101.476		78.4384	5.00198		78.4384	4272.29		78.4384	100.362		78.4384	7.00278			21.92	1147		21.92	1066		21.92	1065
1157.5	275259		1157.5	196851		1156.8	197620			78.848	2144.41		78.848	104.484		78.848	2.00024		78.848	4166.61		78.848	96.3415		78.848	6.00183			21.93	1183		21.93	1069		21.93	1034
1156.5	273256		1156.5	195200		1155.8	196869			79.2576	2212.94		79.2576	93.4136		79.2576	0		79.2576	4119.25		79.2576	102.382		79.2576	4.00122			21.94	1230		21.94	1109		21.94	1071
1155.5	272600		1155.5	194970		1154.8	199327			79.6672	2185.49		79.6672	91.3913		79.6672	2.00049		79.6672	4071.46		79.6672	100.374		79.6672	12.0059			21.95	1183		21.95	1083		21.95	1099
1154.5	273764		1154.5	196773		1153.8	199816			80.0768	2214.23		80.0768	92.4307		80.0768	4.00147		80.0768	4120.54		80.0768	98.3545		80.0768	9.00357			21.96	1220		21.96	1026		21.96	1130
1153.5	275750		1153.5	194305		1152.8	199510			80.4864	2119.64		80.4864	104.479		80.4864	3.00082		80.4864	4091.98		80.4864	91.2984		80.4864	8.0033			21.97	1174		21.97	1099		21.97	1110
1152.5	273208		1152.5	197023		1151.8	199350			80.896	2219.95		80.896	93.3836		80.896	2.00024		80.896	4105.11		80.896	90.3145		80.896	5.00198			21.98	1125		21.98	1054		21.98	1045
1151.5	273510		1151.5	196358		1150.8	197409			81.3056	2212.09		81.3056	96.3919		81.3056	3.00101		81.3056	4002.65		81.3056	96.3489		81.3056	6.00183			21.99	1190		21.99	1094		21.99	1069
1150.5	275262		1150.5	196853		1149.8	198510			81.7152	2178.78		81.7152	94.4485		81.7152	1.00034		81.7152	4146.28		81.7152	117.518		81.7152	11.005			22	1186		22	1087		22	1074
1149.5	274917		1149.5	196335		1148.8	200221			82.1248	2207.22		82.1248	99.503		82.1248	1.00003		82.1248	4159.16		82.1248	103.413		82.1248	15.0124			22.01	1219		22.01	1040		22.01	1037
1148.5	273963		1148.5	197139		1147.8	199225			82.5344	2256.64		82.5344	107.461		82.5344	7.00235		82.5344	4181.09		82.5344	93.3106		82.5344	7.00363			22.02	1162		22.02	1076		22.02	1099
1147.5	276724		1147.5	197419		1146.8	198915			82.944	2151.25		82.944	85.3309		82.944	2.00067		82.944	4169.19		82.944	102.419		82.944	4.00171			22.03	1116		22.03	1105		22.03	1106
1146.5	276437		1146.5	195148		1145.8	198820			83.3536	2102.29		83.3536	98.4812		83.3536	4.00122		83.3536	4257.13		83.3536	102.419		83.3536	8.00342			22.04	1145		22.04	1032		22.04	1082
1145.5	275791		1145.5	194071		1144.8	200769			83.7632	2213.08		83.7632	86.331		83.7632	3.00101		83.7632	4251.94		83.7632	94.3173		83.7632	8.00195			22.05	1146		22.05	1062		22.05	1053
1144.5	277997		1144.5	194993		1143.8	200436			84.1728	2208.65		84.1728	98.4083		84.1728	3.00027		84.1728	4231.8		84.1728	114.495		84.1728	10.0043			22.06	1195		22.06	1077		22.06	1068
1143.5	273480		1143.5	196775		1142.8	198794			84.5824	2269.12		84.5824	104.478		84.5824	3.00082		84.5824	4200.46		84.5824	96.3651		84.5824	6.0022			22.07	1166		22.07	1094		22.07	999
1142.5	275692		1142.5	197137		1141.8	200439			84.992	2118.21		84.992	83.4149		84.992	2.00061		84.992	4244.76		84.992	111.425		84.992	11.0044			22.08	1187		22.08	1032		22.08	1043
1141.5	274335		1141.5	200532		1140.8	200723			85.4016	2155.95		85.4016	78.2867		85.4016	0		85.4016	4179.51		85.4016	112.447		85.4016	8.00391			22.09	1213		22.09	1117		22.09	1086
1140.5	275470		1140.5	199573		1139.8	201894			85.8112	2146.69		85.8112	100.525		85.8112	0		85.8112	4108.25		85.8112	105.441		85.8112	9.00247			22.1	1197		22.1	1016		22.1	1020
1139.5	274341		1139.5	200416		1138.8	202994			86.2208	2186.78		86.2208	103.503		86.2208	1.00015		86.2208	4186.55		86.2208	97.3527		86.2208	9.00302			22.11	1184		22.11	1024		22.11	1047
1138.5	274105		1138.5	200872		1137.8	205772			86.6304	2181.06		86.6304	79.284		86.6304	3.00095		86.6304	4186.26		86.6304	103.382		86.6304	8.00195			22.12	1154		22.12	1029		22.12	1044
1137.5	274917		1137.5	202911		1136.8	205296			87.04	2120.49		87.04	78.3356		87.04	3.00101		87.04	4365.11		87.04	96.3381		87.04	11.0064			22.13	1171		22.13	1048		22.13	1098
1136.5	275028		1136.5	205428		1135.8	204128			87.4496	2175.21		87.4496	98.3864		87.4496	3.00082		87.4496	4182.09		87.4496	101.368		87.4496	9.00247			22.14	1149		22.14	1072		22.14	999
1135.5	274405		1135.5	204257		1134.8	202408			87.8592	2224.54		87.8592	82.3492		87.8592	1.00009		87.8592	4362.5		87.8592	114.448		87.8592	9.00357			22.15	1186		22.15	1043		22.15	1137
1134.5	276256		1134.5	202039		1133.8	202830			88.2688	2185.64		88.2688	97.4135		88.2688	2.00024		88.2688	4186.26		88.2688	93.3045		88.2688	9.00412			22.16	1118		22.16	1065		22.16	1034
1133.5	277434		1133.5	201498		1132.8	203906			88.6784	2243.87		88.6784	102.509		88.6784	5.00198		88.6784	4253.54		88.6784	90.3034		88.6784	7.00363			22.17	1153		22.17	1079		22.17	1052
1132.5	276380		1132.5	202838		1131.8	205923			89.088	2217.66		89.088	99.429		89.088	5.0029		89.088	4279.19		89.088	94.327		89.088	7.00235			22.18	1212		22.18	1044		22.18	1038
1131.5	279259		1131.5	202172		1130.8	204068			89.4976	2168.36		89.4976	101.468		89.4976	4.00171		89.4976	4406.24		89.4976	103.433		89.4976	6.0022			22.19	1166		22.19	1035		22.19	1038
1130.5	280419		1130.5	203621		1129.8	205213			89.9072	2109.11		89.9072	97.4241		89.9072	0		89.9072	4252.53		89.9072	83.254		89.9072	8.00244			22.2	1186		22.2	1099		22.2	1066
1129.5	278183		1129.5	203876		1128.8	204193			90.3168	2109.11		90.3168	82.2965		90.3168	2.00024		90.3168	4309.08		90.3168	118.478		90.3168	12.0088			22.21	1118		22.21	990		22.21	1046
1128.5	277414		1128.5	203828		1127.8	205141			90.7264	2130.73		90.7264	91.4383		90.7264	1.00015		90.7264	4328.91		90.7264	102.407		90.7264	8.00293			22.22	1197		22.22	1037		22.22	1005
1127.5	277705		1127.5	204655		1126.8	204637			91.136	2161.51		91.136	84.3397		91.136	5.00107		91.136	4291.78		91.136	90.3465		91.136	4.00171			22.23	1165		22.23	1091		22.23	1060
1126.5	278826		1126.5	207411		1125.8	203616			91.5456	2163.94		91.5456	96.424		91.5456	1.00009		91.5456	4393.16		91.5456	97.3181		91.5456	15.0078			22.24	1181		22.24	1104		22.24	1079
1125.5	277361		1125.5	201483		1124.8	202431			91.9552	2180.92		91.9552	95.405		91.9552	5.0026		91.9552	4329.91		91.9552	105.377		91.9552	4.00171			22.25	1159		22.25	1075		22.25	1096
1124.5	276837		1124.5	200278		1123.8	202219			92.3648	2181.21		92.3648	88.3291		92.3648	0		92.3648	4309.08		92.3648	86.2899		92.3648	9.00467			22.26	1137		22.26	1058		22.26	1063
1123.5	278527		1123.5	199171		1122.8	202392			92.7744	2121.76		92.7744	91.4103		92.7744	4.00098		92.7744	4492.53		92.7744	89.2973		92.7744	8.00391			22.27	1119		22.27	1024		22.27	1060
1122.5	280635		1122.5	198166		1121.8	198903			93.184	2166.08		93.184	89.3589		93.184	3.00119		93.184	4429.82		93.184	105.402		93.184	5.00143			22.28	1195		22.28	1053		22.28	1091
1121.5	282887		1121.5	197545		1120.8	197481			93.5936	2123.9		93.5936	104.44		93.5936	0		93.5936	4437.06		93.5936	96.3467		93.5936	11.0071			22.29	1200		22.29	1072		22.29	1030
1120.5	281111		1120.5	197786		1119.8	197194			94.0032	2182.06		94.0032	114.574		94.0032	3.00082		94.0032	4449.17		94.0032	90.3144		94.0032	6.00183			22.3	1225		22.3	1035		22.3	1046
1119.5	280339		1119.5	198293		1118.8	197361			94.4128	2183.35		94.4128	96.3649		94.4128	3.00064		94.4128	4460.99		94.4128	85.2626		94.4128	7.00278			22.31	1182		22.31	1059		22.31	1048
1118.5	280623		1118.5	200252		1117.8	197870			94.8224	2105.7		94.8224	97.5032		94.8224	2.00061		94.8224	4458.67		94.8224	97.3181		94.8224	6.0022			22.32	1127		22.32	1130		22.32	1042
1117.5	279833		1117.5	199896		1116.8	198887			95.232	2151.25		95.232	99.4576		95.232	2.00049		95.232	4566.37		95.232	104.388		95.232	8.00342			22.33	1170		22.33	1102		22.33	1056
1116.5	280573		1116.5	199558		1115.8	200605			95.6416	2222.25		95.6416	88.3345		95.6416	1.00021		95.6416	4549.2		95.6416	83.2568		95.6416	10.0049			22.34	1193		22.34	1087		22.34	1040
1115.5	279786		1115.5	201943		1114.8	199075			96.0512	2129.6		96.0512	87.3515		96.0512	3.00101		96.0512	4492.53		96.0512	109.446		96.0512	12.0073			22.35	1199		22.35	1026		22.35	1103
1114.5	281140		1114.5	199869		1113.8	198295			96.4608	2118.21		96.4608	83.3424		96.4608	0		96.4608	4587.52		96.4608	100.392		96.4608	8.00342			22.36	1165		22.36	1021		22.36	1118
1113.5	280643		1113.5	203910		1112.8	202750			96.8704	2140.99		96.8704	104.434		96.8704	2.00037		96.8704	4516.23		96.8704	113.478		96.8704	13.0067			22.37	1100		22.37	1057		22.37	1095
1112.5	282459		1112.5	206717		1111.8	204421			97.28	2138.71		97.28	92.3602		97.28	2.00061		97.28	4634.91		97.28	95.3414		97.28	16.0127			22.38	1106		22.38	1042		22.38	1112
1111.5	282858		1111.5	211457		1110.8	207206			97.6896	2136.43		97.6896	107.509		97.6896	1.00009		97.6896	4591.5		97.6896	102.382		97.6896	10.0037			22.39	1201		22.39	1111		22.39	1040
1110.5	283760		1110.5	214257		1109.8	208746			98.0992	2153.81		98.0992	90.3299		98.0992	0		98.0992	4759.79		98.0992	111.425		98.0992	12.0066			22.4	1286		22.4	1104		22.4	1070
1109.5	285105		1109.5	216509		1108.8	212178			98.5088	2121.63		98.5088	77.3003		98.5088	1.00021		98.5088	4685.41		98.5088	94.3746		98.5088	21.0173			22.41	1169		22.41	1080		22.41	1073
1108.5	283468		1108.5	219697		1107.8	213998			98.9184	2140.99		98.9184	102.462		98.9184	1.00052		98.9184	4776.51		98.9184	103.382		98.9184	12.0044			22.42	1224		22.42	1039		22.42	1130
1107.5	282868		1107.5	221529		1106.8	213372			99.328	2204.93		99.328	94.3805		99.328	1.00027		99.328	4920.36		99.328	94.3274		99.328	12.0065			22.43	1174		22.43	1093		22.43	1084
1106.5	284886		1106.5	221431		1105.8	212458			99.7376	2124.04		99.7376	99.4526		99.7376	1.00027		99.7376	4878.56		99.7376	89.2973		99.7376	17.0109			22.44	1194		22.44	1091		22.44	1025
1105.5	283139		1105.5	214869		1104.8	211766			100.147	2167.36		100.147	83.3538		100.147	2.00018		100.147	4804.64		100.147	105.396		100.147	12.0066			22.45	1187		22.45	1036		22.45	1076
1104.5	282167		1104.5	212035		1103.8	206852																						22.46	1177		22.46	1080		22.46	1085
1103.5	282635		1103.5	208706		1102.8	203943																						22.47	1189		22.47	1078		22.47	1107
1102.5	287232		1102.5	200818		1101.8	196804																						22.48	1142		22.48	1058		22.48	1060
1101.5	284457		1101.5	191496		1100.8	191609																						22.49	1193		22.49	1059		22.49	1065
1100.5	281717		1100.5	184731		1099.8	185761																						22.5	1131		22.5	1073		22.5	1080
1099.5	282565		1099.5	179380		1098.8	180241																						22.51	1160		22.51	1074		22.51	1079
1098.5	284319		1098.5	172495		1097.8	176202																						22.52	1197		22.52	1064		22.52	1056
1097.5	283061		1097.5	169594		1096.8	171988																						22.53	1227		22.53	1110		22.53	1087
1096.5	284740		1096.5	166669		1095.8	168376																						22.54	1151		22.54	1093		22.54	1054
1095.5	286147		1095.5	163244		1094.8	167527																						22.55	1142		22.55	1074		22.55	1053
1094.5	288059		1094.5	162465		1093.8	166196																						22.56	1084		22.56	1045		22.56	1061
1093.5	287739		1093.5	162624		1092.8	166682																						22.57	1168		22.57	1088		22.57	1070
1092.5	286506		1092.5	161884		1091.8	166163																						22.58	1167		22.58	1093		22.58	1058
1091.5	286466		1091.5	160141		1090.8	165169																						22.59	1112		22.59	1125		22.59	1074
1090.5	286556		1090.5	161149		1089.8	162663																						22.6	1167		22.6	1095		22.6	1127
1089.5	286220		1089.5	161974		1088.8	163726																						22.61	1163		22.61	1036		22.61	1107
1088.5	287474		1088.5	159774		1087.8	163708																						22.62	1215		22.62	1073		22.62	1105
1087.5	289157		1087.5	159134		1086.8	162688																						22.63	1210		22.63	1096		22.63	1049
1086.5	288153		1086.5	158930		1085.8	161881																						22.64	1178		22.64	1079		22.64	1015
1085.5	288532		1085.5	158830		1084.8	162887																						22.65	1178		22.65	1111		22.65	1045
1084.5	287812		1084.5	157437		1083.8	162744																						22.66	1098		22.66	1007		22.66	1027
1083.5	289115		1083.5	155739		1082.8	160815																						22.67	1252		22.67	1040		22.67	1066
1082.5	289044		1082.5	157180		1081.8	160013																						22.68	1154		22.68	1056		22.68	1064
1081.5	288591		1081.5	155588		1080.8	160773																						22.69	1181		22.69	1078		22.69	1074
1080.5	290515		1080.5	156993		1079.8	162497																						22.7	1201		22.7	1079		22.7	1086
1079.5	289299		1079.5	157601		1078.8	164087																						22.71	1165		22.71	1065		22.71	1062
1078.5	288709		1078.5	160838		1077.8	163183																						22.72	1212		22.72	1038		22.72	1067
1077.5	288472		1077.5	164154		1076.8	167201																						22.73	1157		22.73	1082		22.73	1046
1076.5	290532		1076.5	168810		1075.8	169976																						22.74	1166		22.74	1110		22.74	1129
1075.5	287817		1075.5	170906		1074.8	171145																						22.75	1184		22.75	1112		22.75	1057
1074.5	284741		1074.5	173253		1073.8	174561																						22.76	1176		22.76	1101		22.76	1065
1073.5	284512		1073.5	173189		1072.8	174694																						22.77	1216		22.77	1099		22.77	1086
1072.5	286667		1072.5	172368		1071.8	172240																						22.78	1185		22.78	1113		22.78	1077
1071.5	291478		1071.5	167021		1070.8	169904																						22.79	1227		22.79	1043		22.79	1069
1070.5	289394		1070.5	164915		1069.8	169586																						22.8	1149		22.8	1085		22.8	1029
1069.5	289031		1069.5	162739		1068.8	168168																						22.81	1197		22.81	1116		22.81	1086
1068.5	287729		1068.5	160273		1067.8	167275																						22.82	1231		22.82	1094		22.82	1063
1067.5	288281		1067.5	158403		1066.8	162461																						22.83	1150		22.83	1064		22.83	1095
1066.5	288976		1066.5	155938		1065.8	161086																						22.84	1211		22.84	1078		22.84	1100
1065.5	289404		1065.5	152399		1064.8	159713																						22.85	1180		22.85	1070		22.85	1077
1064.5	288585		1064.5	149233		1063.8	159824																						22.86	1192		22.86	1105		22.86	1058
1063.5	291501		1063.5	149956		1062.8	156892																						22.87	1188		22.87	1112		22.87	1046
1062.5	291559		1062.5	149679		1061.8	157107																						22.88	1139		22.88	1091		22.88	1054
1061.5	291667		1061.5	148905		1060.8	155807																						22.89	1197		22.89	1109		22.89	1076
1060.5	294405		1060.5	147203		1059.8	155605																						22.9	1133		22.9	1133		22.9	1084
1059.5	293863		1059.5	147851		1058.8	155608																						22.91	1201		22.91	1068		22.91	1052
1058.5	292560		1058.5	147869		1057.8	156191																						22.92	1198		22.92	1054		22.92	1049
1057.5	292310		1057.5	148294		1056.8	155413																						22.93	1151		22.93	1060		22.93	1053
1056.5	292235		1056.5	147685		1055.8	156289																						22.94	1166		22.94	1037		22.94	1070
1055.5	289847		1055.5	149021		1054.8	157328																						22.95	1124		22.95	1063		22.95	1121
1054.5	287485		1054.5	146963		1053.8	155570																						22.96	1176		22.96	1068		22.96	1053
1053.5	284764		1053.5	147262		1052.8	157045																						22.97	1141		22.97	1020		22.97	987
1052.5	284465		1052.5	149283		1051.8	156476																						22.98	1120		22.98	1085		22.98	1028
1051.5	281954		1051.5	149247		1050.8	157220																						22.99	1110		22.99	1100		22.99	1087
1050.5	280657		1050.5	147890		1049.8	157836																						23	1155		23	1071		23	1097
1049.5	278704		1049.5	150280		1048.8	157032																						23.01	1165		23.01	1110		23.01	1095
1048.5	278354		1048.5	148579		1047.8	156862																						23.02	1143		23.02	1058		23.02	1026
1047.5	277355		1047.5	149557		1046.8	156151																						23.03	1188		23.03	1098		23.03	1061
1046.5	277264		1046.5	149438		1045.8	158268																						23.04	1167		23.04	1066		23.04	1117
1045.5	274871		1045.5	148935		1044.8	158768																						23.05	1223		23.05	1047		23.05	1057
1044.5	273975		1044.5	149452		1043.8	156705																						23.06	1163		23.06	1100		23.06	1061
1043.5	275642		1043.5	149691		1042.8	159644																						23.07	1172		23.07	1098		23.07	1111
1042.5	276907		1042.5	150583		1041.8	159816																						23.08	1166		23.08	1070		23.08	1066
1041.5	276147		1041.5	152760		1040.8	159754																						23.09	1182		23.09	1070		23.09	1066
1040.5	274143		1040.5	153274		1039.8	160942																						23.1	1158		23.1	1056		23.1	1110
1039.5	275379		1039.5	152998		1038.8	160359																						23.11	1182		23.11	1064		23.11	1090
1038.5	274461		1038.5	151965		1037.8	160775																						23.12	1186		23.12	1043		23.12	1092
1037.5	278246		1037.5	151881		1036.8	159886																						23.13	1235		23.13	1079		23.13	1056
1036.5	275781		1036.5	152911		1035.8	160527																						23.14	1125		23.14	1060		23.14	1024
1035.5	275262		1035.5	154319		1034.8	160246																						23.15	1128		23.15	1101		23.15	1124
1034.5	278309		1034.5	153289		1033.8	159615																						23.16	1138		23.16	1110		23.16	1101
1033.5	279167		1033.5	152423		1032.8	159534																						23.17	1144		23.17	1086		23.17	1042
1032.5	275295		1032.5	152736		1031.8	159381																						23.18	1161		23.18	1097		23.18	1060
1031.5	278164		1031.5	153744		1030.8	161007																						23.19	1230		23.19	1087		23.19	1121
1030.5	276430		1030.5	153187		1029.8	163405																						23.2	1223		23.2	1087		23.2	1057
1029.5	277812		1029.5	153233		1028.8	162035																						23.21	1175		23.21	1098		23.21	1046
1028.5	278143		1028.5	155415		1027.8	160709																						23.22	1157		23.22	1126		23.22	1088
1027.5	279580		1027.5	155413		1026.8	162878																						23.23	1207		23.23	1117		23.23	1123
1026.5	282127		1026.5	155702		1025.8	162840																						23.24	1158		23.24	1099		23.24	1085
1025.5	280662		1025.5	154963		1024.8	162683																						23.25	1148		23.25	1080		23.25	1051
1024.5	281231		1024.5	155473		1023.8	162967																						23.26	1179		23.26	1040		23.26	1028
1023.5	285025		1023.5	155883		1022.8	163618																						23.27	1172		23.27	1070		23.27	1044
1022.5	286115		1022.5	156229		1021.8	165306																						23.28	1183		23.28	1056		23.28	1083
1021.5	286192		1021.5	155384		1020.8	165768																						23.29	1175		23.29	1108		23.29	1095
1020.5	286962		1020.5	156121		1019.8	164649																						23.3	1185		23.3	1094		23.3	1041
1019.5	286623		1019.5	155768		1018.8	164381																						23.31	1163		23.31	1048		23.31	1092
1018.5	288066		1018.5	157974		1017.8	164446																						23.32	1164		23.32	1071		23.32	1103
1017.5	285291		1017.5	156929		1016.8	165360																						23.33	1166		23.33	1103		23.33	1131
1016.5	284696		1016.5	157534		1015.8	164341																						23.34	1158		23.34	1052		23.34	1058
1015.5	282293		1015.5	156906		1014.8	165833																						23.35	1211		23.35	1065		23.35	1024
1014.5	281741		1014.5	156289		1013.8	163892																						23.36	1198		23.36	1044		23.36	1024
1013.5	280480		1013.5	158652		1012.8	164116																						23.37	1204		23.37	1068		23.37	1081
1012.5	280514		1012.5	159420		1011.8	166709																						23.38	1203		23.38	1074		23.38	1102
1011.5	280626		1011.5	159557		1010.8	166290																						23.39	1162		23.39	1056		23.39	1085
1010.5	282050		1010.5	159592		1009.8	166588																						23.4	1181		23.4	1101		23.4	1066
1009.5	279461		1009.5	159160		1008.8	168514																						23.41	1130		23.41	1094		23.41	1073
1008.5	277078		1008.5	160626		1007.8	167099																						23.42	1184		23.42	1084		23.42	1039
1007.5	277818		1007.5	161021		1006.8	168328																						23.43	1176		23.43	1183		23.43	1106
1006.5	279916		1006.5	160636		1005.8	168384																						23.44	1180		23.44	1042		23.44	1071
1005.5	278743		1005.5	160622		1004.8	169173																						23.45	1246		23.45	1103		23.45	1042
1004.5	277473		1004.5	160201		1003.8	168263																						23.46	1153		23.46	1075		23.46	1067
1003.5	276906		1003.5	161179		1002.8	169983																						23.47	1138		23.47	1138		23.47	1000
1002.5	278374		1002.5	162795		1001.8	172035																						23.48	1125		23.48	1070		23.48	1063
1001.5	278326		1001.5	162250		1000.8	172264																						23.49	1173		23.49	1062		23.49	1073
1000.5	279649		1000.5	163333		999.8	171205																						23.5	1168		23.5	1044		23.5	1085
999.5	283143		999.5	166264		998.8	171704																						23.51	1171		23.51	1053		23.51	1056
998.5	283309		998.5	168568		997.8	172327																						23.52	1174		23.52	1073		23.52	1061
997.5	283685		997.5	171736		996.8	176253																						23.53	1189		23.53	1095		23.53	1083
996.5	286508		996.5	173730		995.8	177752																						23.54	1142		23.54	1066		23.54	1139
995.5	291435		995.5	172867		994.8	176310																						23.55	1178		23.55	1077		23.55	1079
994.5	291407		994.5	171027		993.8	173587																						23.56	1195		23.56	1103		23.56	1071
993.5	285633		993.5	168721		992.8	168865																						23.57	1196		23.57	1116		23.57	1126
992.5	285472		992.5	164552		991.8	167270																						23.58	1168		23.58	1094		23.58	1103
991.5	284106		991.5	160345		990.8	166248																						23.59	1189		23.59	1100		23.59	1113
990.5	283047		990.5	159175		989.8	163433																						23.6	1163		23.6	1072		23.6	1102
989.5	279170		989.5	158727		988.8	161130																						23.61	1175		23.61	1076		23.61	1093
988.5	276933		988.5	157032		987.8	161055																						23.62	1182		23.62	1077		23.62	1059
987.5	275519		987.5	154270		986.8	158144																						23.63	1157		23.63	1096		23.63	1031
986.5	276152		986.5	153513		985.8	156592																						23.64	1186		23.64	1004		23.64	1027
985.5	275327		985.5	150437		984.8	157823																						23.65	1254		23.65	1088		23.65	1063
984.5	275457		984.5	149830		983.8	157038																						23.66	1155		23.66	1063		23.66	1058
983.5	276176		983.5	151353		982.8	157642																						23.67	1167		23.67	1054		23.67	1065
982.5	276632		982.5	155573		981.8	158249																						23.68	1212		23.68	1057		23.68	1043
981.5	279068		981.5	158487		980.8	163130																						23.69	1170		23.69	1048		23.69	1137
980.5	283286		980.5	165415		979.8	171571																						23.7	1193		23.7	1074		23.7	1119
979.5	287699		979.5	176524		978.8	178006																						23.71	1186		23.71	1056		23.71	1076
978.5	297564		978.5	193167		977.8	189718																						23.72	1193		23.72	1073		23.72	1094
977.5	303616		977.5	206240		976.8	201384																						23.73	1171		23.73	1074		23.73	1072
976.5	312868		976.5	215100		975.8	210598																						23.74	1155		23.74	1095		23.74	1115
975.5	319849		975.5	211641		974.8	208027																						23.75	1153		23.75	1058		23.75	1066
974.5	321024		974.5	200733		973.8	198907																						23.76	1163		23.76	1114		23.76	1112
973.5	316586		973.5	186380		972.8	183451																						23.77	1160		23.77	1081		23.77	1126
972.5	306474		972.5	171123		971.8	172054																						23.78	1108		23.78	1069		23.78	1073
971.5	294539		971.5	158182		970.8	161994																						23.79	1177		23.79	1137		23.79	1060
970.5	280954		970.5	146012		969.8	154087																						23.8	1121		23.8	1128		23.8	1095
969.5	271854		969.5	138579		968.8	147004																						23.81	1165		23.81	1091		23.81	1098
968.5	262857		968.5	133069		967.8	142253																						23.82	1143		23.82	1061		23.82	1070
967.5	256082		967.5	127975		966.8	138458																						23.83	1173		23.83	1066		23.83	1068
966.5	249508		966.5	123445		965.8	132949																						23.84	1213		23.84	1071		23.84	1084
965.5	244709		965.5	119521		964.8	129412																						23.85	1144		23.85	1077		23.85	1101
964.5	240365		964.5	117002		963.8	126689																						23.86	1181		23.86	1083		23.86	1064
963.5	237542		963.5	115347		962.8	124699																						23.87	1175		23.87	1072		23.87	1098
962.5	238354		962.5	114068		961.8	125087																						23.88	1171		23.88	1060		23.88	1072
961.5	237571		961.5	112081		960.8	123833																						23.89	1116		23.89	1015		23.89	1081
960.5	237117		960.5	113012		959.8	122735																						23.9	1147		23.9	1075		23.9	1086
959.5	237007		959.5	114177		958.8	123716																						23.91	1127		23.91	1085		23.91	1068
958.5	234999		958.5	112412		957.8	123585																						23.92	1157		23.92	1116		23.92	1121
957.5	235020		957.5	112496		956.8	123955																						23.93	1191		23.93	1101		23.93	1101
956.5	235475		956.5	112245		955.8	125242																						23.94	1198		23.94	1124		23.94	1106
955.5	236515		955.5	112628		954.8	124895																						23.95	1195		23.95	1094		23.95	1096
954.5	238166		954.5	111967		953.8	123080																						23.96	1209		23.96	1076		23.96	1074
953.5	238178		953.5	111681		952.8	123984																						23.97	1122		23.97	1075		23.97	1055
952.5	238772		952.5	113703		951.8	123395																						23.98	1165		23.98	1068		23.98	1057
951.5	236899		951.5	114204		950.8	123262																						23.99	1172		23.99	1097		23.99	1122
950.5	238085		950.5	113805		949.8	123846																						24	1187		24	1101		24	1046
949.5	240830		949.5	113997		948.8	122499																						24.01	1151		24.01	1115		24.01	1120
948.5	239232		948.5	113895		947.8	123950																						24.02	1151		24.02	1091		24.02	1118
947.5	238143		947.5	114262		946.8	125946																						24.03	1172		24.03	1098		24.03	1112
946.5	241248		946.5	115456		945.8	125565																						24.04	1158		24.04	1053		24.04	1076
945.5	240291		945.5	115221		944.8	125326																						24.05	1139		24.05	1115		24.05	1108
944.5	242064		944.5	115612		943.8	125082																						24.06	1153		24.06	1090		24.06	1125
943.5	243476		943.5	113707		942.8	126199																						24.07	1193		24.07	1080		24.07	1130
942.5	242974		942.5	114047		941.8	126474																						24.08	1224		24.08	1066		24.08	1121
941.5	244971		941.5	115266		940.8	127426																						24.09	1180		24.09	1109		24.09	1052
940.5	244422		940.5	115931		939.8	126996																						24.1	1191		24.1	1058		24.1	1098
939.5	242519		939.5	116631		938.8	126210																						24.11	1182		24.11	1110		24.11	1102
938.5	243812		938.5	117304		937.8	128172																						24.12	1164		24.12	1056		24.12	1135
937.5	241520		937.5	114401		936.8	127542																						24.13	1179		24.13	1035		24.13	1128
936.5	240923		936.5	115189		935.8	126504																						24.14	1211		24.14	1083		24.14	1084
935.5	240446		935.5	116122		934.8	127413																						24.15	1202		24.15	1120		24.15	1097
934.5	240556		934.5	116871		933.8	128339																						24.16	1223		24.16	1048		24.16	1111
933.5	240280		933.5	117295		932.8	128825																						24.17	1194		24.17	1081		24.17	1100
932.5	238486		932.5	117650		931.8	128881																						24.18	1163		24.18	1133		24.18	1116
931.5	237998		931.5	116643		930.8	127778																						24.19	1202		24.19	1133		24.19	1106
930.5	237788		930.5	116470		929.8	127491																						24.2	1194		24.2	1116		24.2	1100
929.5	236654		929.5	117571		928.8	127524																						24.21	1274		24.21	1159		24.21	1068
928.5	235935		928.5	116959		927.8	127146																						24.22	1191		24.22	1144		24.22	1093
927.5	237609		927.5	117067		926.8	127687																						24.23	1203		24.23	1094		24.23	1075
926.5	237562		926.5	118235		925.8	127798																						24.24	1184		24.24	1137		24.24	1101
925.5	235558		925.5	117433		924.8	128180																						24.25	1192		24.25	1093		24.25	1131
924.5	235606		924.5	118381		923.8	129497																						24.26	1232		24.26	1062		24.26	1145
923.5	235164		923.5	118768		922.8	128760																						24.27	1188		24.27	1046		24.27	1111
922.5	236017		922.5	119807		921.8	128710																						24.28	1165		24.28	1080		24.28	1070
921.5	238080		921.5	118516		920.8	130466																						24.29	1207		24.29	1112		24.29	1099
920.5	236760		920.5	119185		919.8	131113																						24.3	1199		24.3	1069		24.3	1174
919.5	238348		919.5	119711		918.8	129401																						24.31	1227		24.31	1041		24.31	1107
918.5	237504		918.5	119898		917.8	130399																						24.32	1203		24.32	1093		24.32	1107
917.5	238813		917.5	120910		916.8	130758																						24.33	1173		24.33	1157		24.33	1141
916.5	237389		916.5	121247		915.8	132625																						24.34	1206		24.34	1142		24.34	1147
915.5	239316		915.5	121570		914.8	130528																						24.35	1233		24.35	1107		24.35	1108
914.5	238655		914.5	120457		913.8	130396																						24.36	1297		24.36	1131		24.36	1115
913.5	238010		913.5	119464		912.8	130048																						24.37	1226		24.37	1154		24.37	1181
912.5	240013		912.5	119551		911.8	131520																						24.38	1231		24.38	1124		24.38	1095
911.5	239162		911.5	120967		910.8	131649																						24.39	1222		24.39	1113		24.39	1146
910.5	240019		910.5	121365		909.8	131480																						24.4	1276		24.4	1120		24.4	1142
909.5	237651		909.5	122137		908.8	131053																						24.41	1213		24.41	1110		24.41	1111
908.5	239388		908.5	122847		907.8	133027																						24.42	1276		24.42	1137		24.42	1102
907.5	239949		907.5	122437		906.8	132428																						24.43	1278		24.43	1137		24.43	1191
906.5	239844		906.5	123247		905.8	131788																						24.44	1227		24.44	1090		24.44	1162
905.5	238010		905.5	121779		904.8	132554																						24.45	1255		24.45	1180		24.45	1201
904.5	237557		904.5	121984		903.8	131944																						24.46	1307		24.46	1163		24.46	1146
903.5	237858		903.5	121536		902.8	134313																						24.47	1244		24.47	1169		24.47	1184
902.5	239560		902.5	122160		901.8	132682																						24.48	1196		24.48	1142		24.48	1160
901.5	238926		901.5	123613		900.8	133062																						24.49	1195		24.49	1136		24.49	1161
900.5	241407		900.5	122089		899.8	133936																						24.5	1222		24.5	1142		24.5	1120
899.5	241031		899.5	122659		898.8	133901																						24.51	1250		24.51	1071		24.51	1112
898.5	238794		898.5	124126		897.8	135337																						24.52	1219		24.52	1150		24.52	1162
897.5	241536		897.5	124573		896.8	135218																						24.53	1259		24.53	1098		24.53	1117
896.5	242129		896.5	122979		895.8	136304																						24.54	1247		24.54	1159		24.54	1121
895.5	242355		895.5	123694		894.8	135090																						24.55	1218		24.55	1088		24.55	1122
894.5	240706		894.5	123639		893.8	134850																						24.56	1212		24.56	1124		24.56	1140
893.5	243392		893.5	123147		892.8	135514																						24.57	1174		24.57	1106		24.57	1105
892.5	242110		892.5	124142		891.8	136052																						24.58	1192		24.58	1075		24.58	1114
891.5	241849		891.5	125990		890.8	136828																						24.59	1181		24.59	1101		24.59	1142
890.5	243420		890.5	124780		889.8	136212																						24.6	1181		24.6	1105		24.6	1082
889.5	242337		889.5	125287		888.8	136752																						24.61	1236		24.61	1105		24.61	1083
888.5	241960		888.5	125002		887.8	136844																						24.62	1279		24.62	1094		24.62	1098
887.5	242661		887.5	125462		886.8	135889																						24.63	1275		24.63	1138		24.63	1100
886.5	242673		886.5	126223		885.8	135991																						24.64	1192		24.64	1157		24.64	1116
885.5	241820		885.5	125519		884.8	136991																						24.65	1175		24.65	1113		24.65	1124
884.5	244942		884.5	125442		883.8	137886																						24.66	1184		24.66	1052		24.66	1084
883.5	247075		883.5	125771		882.8	137174																						24.67	1176		24.67	1080		24.67	1121
882.5	247188		882.5	126912		881.8	137103																						24.68	1163		24.68	1124		24.68	1100
881.5	245912		881.5	126948		880.8	137248																						24.69	1212		24.69	1099		24.69	1073
880.5	244872		880.5	127637		879.8	138724																						24.7	1238		24.7	1146		24.7	1106
879.5	245533		879.5	126271		878.8	139897																						24.71	1239		24.71	1082		24.71	1072
878.5	243490		878.5	126562		877.8	137826																						24.72	1184		24.72	1050		24.72	1127
877.5	245228		877.5	127076		876.8	139507																						24.73	1130		24.73	1110		24.73	1104
876.5	244288		876.5	125355		875.8	140635																						24.74	1147		24.74	1094		24.74	1070
875.5	245553		875.5	126335		874.8	137916																						24.75	1163		24.75	1104		24.75	1097
874.5	245090		874.5	127160		873.8	138608																						24.76	1179		24.76	1174		24.76	1097
873.5	243043		873.5	125890		872.8	138836																						24.77	1206		24.77	1089		24.77	1107
872.5	244111		872.5	127620		871.8	140053																						24.78	1199		24.78	1093		24.78	1111
871.5	244861		871.5	127246		870.8	139040																						24.79	1180		24.79	1126		24.79	1095
870.5	246629		870.5	128202		869.8	137983																						24.8	1237		24.8	1121		24.8	1044
869.5	248619		869.5	128830		868.8	140176																						24.81	1184		24.81	1155		24.81	1034
868.5	247982		868.5	128419		867.8	141953																						24.82	1140		24.82	1080		24.82	1102
867.5	247591		867.5	129916		866.8	141938																						24.83	1252		24.83	1062		24.83	1085
866.5	247986		866.5	129722		865.8	142602																						24.84	1147		24.84	1033		24.84	1050
865.5	247837		865.5	130487		864.8	142009																						24.85	1161		24.85	1120		24.85	1088
864.5	247969		864.5	129409		863.8	141129																						24.86	1149		24.86	1117		24.86	1094
863.5	247909		863.5	129794		862.8	140852																						24.87	1209		24.87	1066		24.87	1114
862.5	248285		862.5	131442		861.8	140461																						24.88	1181		24.88	1123		24.88	1032
861.5	248099		861.5	131218		860.8	141476																						24.89	1143		24.89	1112		24.89	1104
860.5	249059		860.5	131357		859.8	143191																						24.9	1195		24.9	1106		24.9	1097
859.5	250904		859.5	130574		858.8	143559																						24.91	1231		24.91	1118		24.91	1127
858.5	249450		858.5	131176		857.8	143808																						24.92	1157		24.92	1076		24.92	1115
857.5	250689		857.5	131665		856.8	142096																						24.93	1149		24.93	1110		24.93	1024
856.5	250918		856.5	131405		855.8	143311																						24.94	1243		24.94	1054		24.94	1102
855.5	247333		855.5	131099		854.8	142272																						24.95	1219		24.95	1097		24.95	1072
854.5	249386		854.5	132880		853.8	142208																						24.96	1138		24.96	1103		24.96	1068
853.5	249457		853.5	131968		852.8	143171																						24.97	1232		24.97	1048		24.97	1159
852.5	248582		852.5	131449		851.8	144964																						24.98	1127		24.98	1065		24.98	1146
851.5	247847		851.5	132651		850.8	145273																						24.99	1146		24.99	1133		24.99	1105
850.5	249946		850.5	134145		849.8	144659																						25	1217		25	1082		25	1131
849.5	248810		849.5	133618		848.8	143970																						25.01	1183		25.01	1093		25.01	1085
848.5	251031		848.5	131836		847.8	142905																						25.02	1145		25.02	1094		25.02	1087
847.5	249949		847.5	132109		846.8	145230																						25.03	1150		25.03	1087		25.03	1041
846.5	251706		846.5	133022		845.8	145307																						25.04	1214		25.04	1094		25.04	1090
845.5	252364		845.5	133704		844.8	145114																						25.05	1252		25.05	1103		25.05	1064
844.5	252869		844.5	135045		843.8	145392																						25.06	1156		25.06	1087		25.06	1095
843.5	253803		843.5	135095		842.8	146869																						25.07	1179		25.07	1101		25.07	1108
842.5	252298		842.5	134966		841.8	146363																						25.08	1178		25.08	1103		25.08	1090
841.5	250136		841.5	136189		840.8	146925																						25.09	1165		25.09	1100		25.09	1108
840.5	252745		840.5	137343		839.8	145459																						25.1	1181		25.1	1129		25.1	1056
839.5	253193		839.5	135195		838.8	147141																						25.11	1213		25.11	1122		25.11	1089
838.5	255449		838.5	134505		837.8	146700																						25.12	1150		25.12	1088		25.12	1055
837.5	255112		837.5	135223		836.8	148286																						25.13	1202		25.13	1043		25.13	1106
836.5	254058		836.5	135049		835.8	151430																						25.14	1138		25.14	1083		25.14	1074
835.5	254009		835.5	134548		834.8	147549																						25.15	1206		25.15	1087		25.15	1101
834.5	255427		834.5	135578		833.8	147865																						25.16	1171		25.16	1125		25.16	1067
833.5	257465		833.5	137140		832.8	148356																						25.17	1207		25.17	1080		25.17	1086
832.5	256701		832.5	136680		831.8	148019																						25.18	1139		25.18	1070		25.18	1031
831.5	256229		831.5	136156		830.8	148549																						25.19	1194		25.19	1154		25.19	1088
830.5	256825		830.5	137096		829.8	147266																						25.2	1202		25.2	1142		25.2	1076
829.5	255481		829.5	137582		828.8	149235																						25.21	1187		25.21	1136		25.21	1056
828.5	257608		828.5	136677		827.8	150167																						25.22	1195		25.22	1055		25.22	1042
827.5	256736		827.5	136449		826.8	147864																						25.23	1201		25.23	1098		25.23	1017
826.5	256716		826.5	137358		825.8	149231																						25.24	1186		25.24	1045		25.24	1087
825.5	259014		825.5	137853		824.8	148464																						25.25	1214		25.25	1056		25.25	1086
824.5	260830		824.5	137121		823.8	148230																						25.26	1209		25.26	1122		25.26	1051
823.5	258930		823.5	138172		822.8	149799																						25.27	1139		25.27	1120		25.27	1063
822.5	259163		822.5	139673		821.8	152061																						25.28	1191		25.28	1131		25.28	1115
821.5	259298		821.5	139444		820.8	151147																						25.29	1213		25.29	1122		25.29	1053
820.5	260958		820.5	140058		819.8	151689																						25.3	1208		25.3	1072		25.3	1028
819.5	260936		819.5	138688		818.8	151574																						25.31	1166		25.31	1165		25.31	1081
818.5	259306		818.5	138069		817.8	152445																						25.32	1206		25.32	1113		25.32	1099
817.5	260904		817.5	140099		816.8	151778																						25.33	1198		25.33	1109		25.33	1089
816.5	259851		816.5	140542		815.8	151823																						25.34	1177		25.34	1122		25.34	1093
815.5	259164		815.5	139927		814.8	150954																						25.35	1144		25.35	1097		25.35	1121
814.5	263303		814.5	140168		813.8	153468																						25.36	1096		25.36	1068		25.36	1078
813.5	267803		813.5	140353		812.8	152211																						25.37	1125		25.37	1108		25.37	1072
812.5	266571		812.5	141332		811.8	152584																						25.38	1228		25.38	1118		25.38	1058
811.5	267483		811.5	141994		810.8	153713																						25.39	1230		25.39	1071		25.39	1051
810.5	267776		810.5	139794		809.8	153223																						25.4	1247		25.4	1086		25.4	1058
809.5	269159		809.5	140596		808.8	154938																						25.41	1145		25.41	1074		25.41	1093
808.5	272267		808.5	141605		807.8	154674																						25.42	1165		25.42	1134		25.42	1061
807.5	270385		807.5	141895		806.8	154111																						25.43	1233		25.43	1168		25.43	1034
806.5	271288		806.5	141828		805.8	155182																						25.44	1186		25.44	1160		25.44	1095
805.5	268354		805.5	142976		804.8	155714																						25.45	1188		25.45	1097		25.45	1079
804.5	265721		804.5	141848		803.8	153150																						25.46	1262		25.46	1079		25.46	1088
803.5	262016		803.5	142157		802.8	153864																						25.47	1186		25.47	1213		25.47	1016
802.5	260352		802.5	144829		801.8	153915																						25.48	1206		25.48	1102		25.48	1083
801.5	260106		801.5	144023		800.8	153776																						25.49	1215		25.49	1076		25.49	1074
800.5	259741		800.5	143394		799.8	155253																						25.5	1248		25.5	1106		25.5	1152
799.5	259656		799.5	143390		798.8	156931																						25.51	1191		25.51	1138		25.51	1129
798.5	257554		798.5	143345		797.8	156819																						25.52	1204		25.52	1124		25.52	1059
797.5	260939		797.5	142135		796.8	155343																						25.53	1200		25.53	1086		25.53	1097
796.5	261800		796.5	144810		795.8	155613																						25.54	1185		25.54	1127		25.54	1093
795.5	260644		795.5	144036		794.8	156037																						25.55	1188		25.55	1120		25.55	1062
794.5	260319		794.5	144219		793.8	156223																						25.56	1150		25.56	1117		25.56	1040
793.5	257130		793.5	145108		792.8	156362																						25.57	1209		25.57	1122		25.57	1072
792.5	258701		792.5	144854		791.8	156569																						25.58	1247		25.58	1068		25.58	1067
791.5	261577		791.5	144686		790.8	158491																						25.59	1212		25.59	1077		25.59	1112
790.5	259925		790.5	145318		789.8	158988																						25.6	1184		25.6	1121		25.6	1075
789.5	259710		789.5	143781		788.8	158563																						25.61	1213		25.61	1160		25.61	1069
788.5	261184		788.5	146126		787.8	157493																						25.62	1184		25.62	1127		25.62	1100
787.5	260576		787.5	146375		786.8	158739																						25.63	1208		25.63	1134		25.63	1145
786.5	260159		786.5	145052		785.8	158652																						25.64	1254		25.64	1130		25.64	1162
785.5	262287		785.5	148710		784.8	159248																						25.65	1263		25.65	1097		25.65	1134
784.5	262914		784.5	146990		783.8	158479																						25.66	1270		25.66	1105		25.66	1051
783.5	261301		783.5	146240		782.8	160128																						25.67	1210		25.67	1150		25.67	1114
782.5	260746		782.5	145662		781.8	159524																						25.68	1234		25.68	1120		25.68	1107
781.5	261830		781.5	148024		780.8	159019																						25.69	1245		25.69	1130		25.69	1112
780.5	262326		780.5	148350		779.8	159379																						25.7	1227		25.7	1112		25.7	1131
779.5	260886		779.5	147520		778.8	161169																						25.71	1241		25.71	1104		25.71	1089
778.5	261787		778.5	148813		777.8	160911																						25.72	1171		25.72	1171		25.72	1096
777.5	261240		777.5	148656		776.8	159958																						25.73	1235		25.73	1193		25.73	1175
776.5	262854		776.5	148374		775.8	160488																						25.74	1203		25.74	1162		25.74	1116
775.5	264672		775.5	149098		774.8	161805																						25.75	1223		25.75	1168		25.75	1168
774.5	262275		774.5	150953		773.8	161789																						25.76	1216		25.76	1135		25.76	1085
773.5	262018		773.5	150976		772.8	163117																						25.77	1219		25.77	1098		25.77	1154
772.5	262918		772.5	150190		771.8	161703																						25.78	1226		25.78	1115		25.78	1118
771.5	264206		771.5	149212		770.8	160539																						25.79	1201		25.79	1171		25.79	1100
770.5	263029		770.5	150325		769.8	163279																						25.8	1242		25.8	1150		25.8	1128
769.5	264727		769.5	150250		768.8	163064																						25.81	1276		25.81	1165		25.81	1063
768.5	265386		768.5	150646		767.8	163595																						25.82	1224		25.82	1173		25.82	1101
767.5	266587		767.5	150110		766.8	162227																						25.83	1276		25.83	1186		25.83	1171
766.5	267202		766.5	151182		765.8	163083																						25.84	1253		25.84	1182		25.84	1130
765.5	265564		765.5	151215		764.8	165013																						25.85	1265		25.85	1158		25.85	1142
764.5	265533		764.5	150738		763.8	164889																						25.86	1281		25.86	1130		25.86	1139
763.5	265948		763.5	149415		762.8	163983																						25.87	1332		25.87	1170		25.87	1073
762.5	266096		762.5	149926		761.8	164757																						25.88	1225		25.88	1187		25.88	1141
761.5	265280		761.5	153333		760.8	164266																						25.89	1292		25.89	1175		25.89	1194
760.5	264152		760.5	153555		759.8	164277																						25.9	1285		25.9	1185		25.9	1196
759.5	266822		759.5	153274		758.8	165527																						25.91	1291		25.91	1136		25.91	1146
758.5	268286		758.5	153412		757.8	164404																						25.92	1302		25.92	1122		25.92	1162
757.5	270212		757.5	151567		756.8	164830																						25.93	1313		25.93	1174		25.93	1142
756.5	271253		756.5	153120		755.8	165002																						25.94	1292		25.94	1152		25.94	1173
755.5	269059		755.5	153569		754.8	165656																						25.95	1273		25.95	1162		25.95	1151
754.5	269451		754.5	153424		753.8	167028																						25.96	1297		25.96	1155		25.96	1199
753.5	272221		753.5	154616		752.8	165953																						25.97	1294		25.97	1195		25.97	1189
752.5	271762		752.5	154511		751.8	165467																						25.98	1308		25.98	1245		25.98	1174
751.5	270695		751.5	155088		750.8	166744																						25.99	1246		25.99	1144		25.99	1152
750.5	269750		750.5	154103		749.8	167932																						26	1242		26	1213		26	1168
749.5	271289		749.5	154978		748.8	166596																						26.01	1330		26.01	1263		26.01	1156
748.5	268868		748.5	155047		747.8	166767																						26.02	1320		26.02	1226		26.02	1221
747.5	272158		747.5	156276		746.8	167003																						26.03	1351		26.03	1285		26.03	1224
746.5	271596		746.5	156738		745.8	168121																						26.04	1333		26.04	1233		26.04	1206
745.5	273541		745.5	156429		744.8	166664																						26.05	1320		26.05	1219		26.05	1166
744.5	271516		744.5	156052		743.8	166713																						26.06	1330		26.06	1257		26.06	1253
743.5	270828		743.5	154969		742.8	168769																						26.07	1353		26.07	1254		26.07	1288
742.5	271541		742.5	155370		741.8	168421																						26.08	1314		26.08	1276		26.08	1245
741.5	273406		741.5	155629		740.8	169131																						26.09	1423		26.09	1289		26.09	1299
740.5	273812		740.5	157228		739.8	170172																						26.1	1379		26.1	1310		26.1	1251
739.5	275438		739.5	157727		738.8	171225																						26.11	1387		26.11	1260		26.11	1269
738.5	275296		738.5	157182		737.8	169617																						26.12	1432		26.12	1258		26.12	1297
737.5	274408		737.5	159805		736.8	169259																						26.13	1373		26.13	1334		26.13	1316
736.5	274062		736.5	159586		735.8	171128																						26.14	1458		26.14	1377		26.14	1282
735.5	276125		735.5	158489		734.8	170973																						26.15	1442		26.15	1405		26.15	1347
734.5	275607		734.5	158269		733.8	170062																						26.16	1460		26.16	1378		26.16	1287
733.5	275027		733.5	158950		732.8	172284																						26.17	1470		26.17	1385		26.17	1381
732.5	274204		732.5	158852		731.8	172666																						26.18	1495		26.18	1471		26.18	1415
731.5	273451		731.5	159426		730.8	173618																						26.19	1469		26.19	1410		26.19	1429
730.5	276105		730.5	159877		729.8	172479																						26.2	1550		26.2	1389		26.2	1420
729.5	277258		729.5	157843		728.8	173085																						26.21	1535		26.21	1389		26.21	1488
728.5	280038		728.5	160657		727.8	170399																						26.22	1536		26.22	1510		26.22	1451
727.5	279547		727.5	160666		726.8	169456																						26.23	1613		26.23	1492		26.23	1452
726.5	277386		726.5	159528		725.8	170910																						26.24	1601		26.24	1564		26.24	1511
725.5	278495		725.5	161384		724.8	171107																						26.25	1648		26.25	1540		26.25	1513
724.5	278768		724.5	161766		723.8	172803																						26.26	1683		26.26	1551		26.26	1505
723.5	279775		723.5	161852		722.8	171898																						26.27	1738		26.27	1586		26.27	1589
722.5	280867		722.5	161105		721.8	173438																						26.28	1702		26.28	1600		26.28	1580
721.5	280829		721.5	161163		720.8	174228																						26.29	1765		26.29	1621		26.29	1697
720.5	278808		720.5	163681		719.8	174395																						26.3	1830		26.3	1661		26.3	1689
719.5	277983		719.5	162708		718.8	173635																						26.31	1901		26.31	1753		26.31	1826
718.5	280860		718.5	162210		717.8	174354																						26.32	1918		26.32	1760		26.32	1725
717.5	281234		717.5	162538		716.8	176148																						26.33	1963		26.33	1835		26.33	1730
716.5	282796		716.5	163185		715.8	175502																						26.34	1993		26.34	1830		26.34	1927
715.5	281119		715.5	164253		714.8	176796																						26.35	1961		26.35	1925		26.35	1928
714.5	280084		714.5	164773		713.8	175740																						26.36	2129		26.36	1934		26.36	1981
713.5	283750		713.5	166452		712.8	177192																						26.37	2159		26.37	1989		26.37	1947
712.5	284270		712.5	164882		711.8	175336																						26.38	2214		26.38	2004		26.38	1995
711.5	285269		711.5	165456		710.8	174511																						26.39	2255		26.39	2023		26.39	1992
710.5	284828		710.5	163786		709.8	174266																						26.4	2228		26.4	2045		26.4	2058
709.5	284929		709.5	163637		708.8	177664																						26.41	2128		26.41	2071		26.41	2108
708.5	285491		708.5	165445		707.8	177596																						26.42	2311		26.42	2181		26.42	2155
707.5	286219		707.5	166583		706.8	177065																						26.43	2316		26.43	2273		26.43	2215
706.5	287129		706.5	163757		705.8	177598																						26.44	2286		26.44	2236		26.44	2255
705.5	289560		705.5	165189		704.8	177853																						26.45	2413		26.45	2186		26.45	2225
704.5	290162		704.5	164187		703.8	179887																						26.46	2482		26.46	2223		26.46	2289
703.5	289627		703.5	166443		702.8	178855																						26.47	2454		26.47	2278		26.47	2327
702.5	290656		702.5	167092		701.8	179644																						26.48	2447		26.48	2272		26.48	2300
701.5	287594		701.5	165246		700.8	179631																						26.49	2501		26.49	2240		26.49	2267
700.5	291768		700.5	167075		699.8	179948																						26.5	2558		26.5	2228		26.5	2265
699.5	291311		699.5	167505		698.8	181910																						26.51	2444		26.51	2351		26.51	2260
698.5	290514		698.5	169494		697.8	180318																						26.52	2423		26.52	2284		26.52	2287
697.5	289063		697.5	166545		696.8	181221																						26.53	2470		26.53	2386		26.53	2281
696.5	290831		696.5	166826		695.8	179925																						26.54	2420		26.54	2369		26.54	2376
695.5	289232		695.5	168071		694.8	181711																						26.55	2399		26.55	2263		26.55	2401
694.5	290489		694.5	169106		693.8	181077																						26.56	2500		26.56	2338		26.56	2334
693.5	291869		693.5	169693		692.8	179304																						26.57	2477		26.57	2299		26.57	2325
692.5	292226		692.5	168405		691.8	179715																						26.58	2482		26.58	2346		26.58	2322
691.5	293679		691.5	169386		690.8	181671																						26.59	2448		26.59	2325		26.59	2272
690.5	293689		690.5	168886		689.8	179956																						26.6	2467		26.6	2265		26.6	2351
689.5	295381		689.5	172257		688.8	182463																						26.61	2446		26.61	2276		26.61	2332
688.5	295838		688.5	169002		687.8	182981																						26.62	2431		26.62	2151		26.62	2306
687.5	301435		687.5	169147		686.8	182679																						26.63	2397		26.63	2216		26.63	2254
686.5	305616		686.5	170556		685.8	182782																						26.64	2287		26.64	2209		26.64	2228
685.5	313910		685.5	171697		684.8	182383																						26.65	2455		26.65	2192		26.65	2166
684.5	323526		684.5	174012		683.8	182799																						26.66	2333		26.66	2159		26.66	2055
683.5	335394		683.5	172192		682.8	184097																						26.67	2214		26.67	2088		26.67	2092
682.5	342410		682.5	172672		681.8	186336																						26.68	2259		26.68	2018		26.68	2121
681.5	340710		681.5	172611		680.8	183895																						26.69	2201		26.69	2016		26.69	2070
680.5	333973		680.5	172341		679.8	183777																						26.7	2163		26.7	2068		26.7	1994
679.5	325363		679.5	172718		678.8	185484																						26.71	2072		26.71	1924		26.71	2003
678.5	313537		678.5	171070		677.8	184500																						26.72	2073		26.72	1844		26.72	1958
677.5	302270		677.5	173255		676.8	186039																						26.73	1974		26.73	1877		26.73	1964
676.5	292447		676.5	172995		675.8	187490																						26.74	1942		26.74	1855		26.74	1919
675.5	287775		675.5	174027		674.8	184606																						26.75	1900		26.75	1735		26.75	1772
674.5	284818		674.5	172965		673.8	185359																						26.76	1826		26.76	1749		26.76	1779
673.5	282259		673.5	174813		672.8	185884																						26.77	1858		26.77	1675		26.77	1767
672.5	279828		672.5	175566		671.8	185557																						26.78	1805		26.78	1717		26.78	1668
671.5	275181		671.5	175020		670.8	187545																						26.79	1881		26.79	1654		26.79	1742
670.5	274326		670.5	175896		669.8	187038																						26.8	1731		26.8	1554		26.8	1663
669.5	272623		669.5	175172		668.8	187750																						26.81	1715		26.81	1577		26.81	1583
668.5	272571		668.5	176318		667.8	188295																						26.82	1673		26.82	1531		26.82	1574
667.5	271847		667.5	175645		666.8	188968																						26.83	1568		26.83	1528		26.83	1460
666.5	273519		666.5	176182		665.8	188371																						26.84	1654		26.84	1544		26.84	1457
665.5	269980		665.5	176207		664.8	188879																						26.85	1582		26.85	1535		26.85	1498
664.5	271313		664.5	177202		663.8	188265																						26.86	1606		26.86	1436		26.86	1496
663.5	273667		663.5	174790		662.8	188903																						26.87	1568		26.87	1416		26.87	1431
662.5	272632		662.5	175112		661.8	189614																						26.88	1558		26.88	1444		26.88	1437
661.5	273918		661.5	176922		660.8	188936																						26.89	1501		26.89	1327		26.89	1401
660.5	271847		660.5	177419		659.8	187736																						26.9	1540		26.9	1382		26.9	1379
659.5	272191		659.5	176869		658.8	187964																						26.91	1480		26.91	1372		26.91	1382
658.5	272670		658.5	179758		657.8	188616																						26.92	1388		26.92	1384		26.92	1319
657.5	275369		657.5	179724		656.8	192029																						26.93	1371		26.93	1279		26.93	1412
656.5	274840		656.5	179486		655.8	190882																						26.94	1392		26.94	1247		26.94	1380
655.5	274145		655.5	181390		654.8	190522																						26.95	1424		26.95	1295		26.95	1306
654.5	275956		654.5	180753		653.8	190605																						26.96	1429		26.96	1288		26.96	1263
653.5	276728		653.5	179559		652.8	189924																						26.97	1426		26.97	1276		26.97	1310
652.5	276649		652.5	179402		651.8	191902																						26.98	1368		26.98	1277		26.98	1286
651.5	275808		651.5	181101		650.8	191226																						26.99	1383		26.99	1254		26.99	1238
650.5	275981		650.5	181560		649.8	192021																						27	1373		27	1239		27	1203
649.5	275730		649.5	180821		648.8	192909																						27.01	1319		27.01	1255		27.01	1237
648.5	277020		648.5	182198		647.8	194525																						27.02	1269		27.02	1195		27.02	1221
647.5	276721		647.5	180180		646.8	194052																						27.03	1365		27.03	1202		27.03	1184
646.5	275693		646.5	180065		645.8	194119																						27.04	1330		27.04	1173		27.04	1149
645.5	276440		645.5	181385		644.8	192835																						27.05	1260		27.05	1177		27.05	1179
644.5	276746		644.5	181199		643.8	193839																						27.06	1237		27.06	1233		27.06	1168
643.5	276201		643.5	181808		642.8	193083																						27.07	1259		27.07	1207		27.07	1179
642.5	276887		642.5	184381		641.8	193297																						27.08	1240		27.08	1133		27.08	1153
641.5	275862		641.5	182218		640.8	193385																						27.09	1224		27.09	1199		27.09	1168
640.5	277663		640.5	183339		639.8	193771																						27.1	1225		27.1	1199		27.1	1127
639.5	279077		639.5	184168		638.8	194893																						27.11	1222		27.11	1138		27.11	1112
638.5	278480		638.5	183859		637.8	195618																						27.12	1245		27.12	1129		27.12	1128
637.5	279882		637.5	184294		636.8	195077																						27.13	1288		27.13	1131		27.13	1116
636.5	281609		636.5	184422		635.8	194773																						27.14	1235		27.14	1172		27.14	1122
635.5	281401		635.5	186064		634.8	193510																						27.15	1244		27.15	1128		27.15	1150
634.5	286470		634.5	185177		633.8	196607																						27.16	1278		27.16	1139		27.16	1135
633.5	288909		633.5	186486		632.8	198555																						27.17	1226		27.17	1117		27.17	1126
632.5	289779		632.5	186807		631.8	195662																						27.18	1240		27.18	1137		27.18	1112
631.5	290189		631.5	184915		630.8	196120																						27.19	1241		27.19	1087		27.19	1136
630.5	288666		630.5	187062		629.8	197745																						27.2	1196		27.2	1115		27.2	1145
629.5	284084		629.5	188542		628.8	197887																						27.21	1202		27.21	1111		27.21	1134
628.5	282402		628.5	189106		627.8	198016																						27.22	1189		27.22	1108		27.22	1080
627.5	280399		627.5	187204		626.8	198369																						27.23	1228		27.23	1120		27.23	1121
626.5	278320		626.5	187408		625.8	198320																						27.24	1228		27.24	1097		27.24	1038
625.5	277604		625.5	187431		624.8	197402																						27.25	1204		27.25	1114		27.25	1025
624.5	276936		624.5	187856		623.8	198418																						27.26	1219		27.26	1097		27.26	1080
623.5	277644		623.5	190785		622.8	199603																						27.27	1161		27.27	1105		27.27	1067
622.5	274923		622.5	191294		621.8	201112																						27.28	1194		27.28	1119		27.28	1049
621.5	274729		621.5	190230		620.8	200881																						27.29	1205		27.29	1112		27.29	1078
620.5	275134		620.5	187713		619.8	200509																						27.3	1236		27.3	1135		27.3	1084
619.5	276416		619.5	190498		618.8	199187																						27.31	1233		27.31	1051		27.31	1073
618.5	275037		618.5	192896		617.8	198311																						27.32	1231		27.32	1032		27.32	1094
617.5	275032		617.5	193165		616.8	198891																						27.33	1178		27.33	1051		27.33	1073
616.5	275189		616.5	191178		615.8	201517																						27.34	1144		27.34	1062		27.34	1022
615.5	275732		615.5	191586		614.8	201491																						27.35	1134		27.35	1085		27.35	1034
614.5	276760		614.5	193258		613.8	200273																						27.36	1114		27.36	1110		27.36	1055
613.5	276533		613.5	190621		612.8	202327																						27.37	1149		27.37	1079		27.37	1048
612.5	277576		612.5	191374		611.8	201563																						27.38	1137		27.38	1080		27.38	1047
611.5	279318		611.5	192037		610.8	200030																						27.39	1178		27.39	1071		27.39	1098
610.5	278341		610.5	192934		609.8	202569																						27.4	1163		27.4	1045		27.4	1070
609.5	278696		609.5	192094		608.8	201883																						27.41	1202		27.41	1028		27.41	1081
608.5	278116		608.5	192833		607.8	201850																						27.42	1220		27.42	1109		27.42	1069
607.5	277785		607.5	192872		606.8	201779																						27.43	1172		27.43	1038		27.43	1002
606.5	280773		606.5	192670		605.8	199932																						27.44	1149		27.44	1043		27.44	1055
605.5	279399		605.5	193527		604.8	200219																						27.45	1147		27.45	1044		27.45	1031
604.5	279223		604.5	192513		603.8	203161																						27.46	1155		27.46	1093		27.46	1030
603.5	279061		603.5	193975		602.8	202539																						27.47	1143		27.47	1049		27.47	1056
602.5	279342		602.5	193832		601.8	200531																						27.48	1180		27.48	1043		27.48	1099
601.5	281914		601.5	194790		600.8	202471																						27.49	1070		27.49	1002		27.49	1072
600.5	282063		600.5	193405		599.8	202943																						27.5	1118		27.5	1015		27.5	1004
599.5	279559		599.5	194339		598.8	200619																						27.51	1117		27.51	1058		27.51	1022
598.5	281302		598.5	194837		597.8	204166																						27.52	1115		27.52	1032		27.52	1009
597.5	280917		597.5	198363		596.8	203064																						27.53	1086		27.53	1097		27.53	1035
596.5	281963		596.5	196477		595.8	203976																						27.54	1102		27.54	1031		27.54	1077
595.5	282493		595.5	197071		594.8	204223																						27.55	1183		27.55	1099		27.55	1031
594.5	282394		594.5	198621		593.8	204938																						27.56	1136		27.56	1058		27.56	1041
593.5	284317		593.5	197617		592.8	203619																						27.57	1184		27.57	1020		27.57	1018
592.5	284025		592.5	198602		591.8	204808																						27.58	1149		27.58	1055		27.58	1028
591.5	284723		591.5	200098		590.8	204355																						27.59	1143		27.59	1016		27.59	1043
590.5	284822		590.5	199491		589.8	205834																						27.6	1110		27.6	1016		27.6	1004
589.5	286132		589.5	200045		588.8	204584																						27.61	1131		27.61	1027		27.61	1025
588.5	286695		588.5	199097		587.8	205199																						27.62	1131		27.62	1065		27.62	1009
587.5	284468		587.5	199263		586.8	207413																						27.63	1144		27.63	1055		27.63	988
586.5	285026		586.5	199683		585.8	205100																						27.64	1122		27.64	1026		27.64	1073
585.5	286844		585.5	201230		584.8	204948																						27.65	1131		27.65	1069		27.65	1001
584.5	287188		584.5	200833		583.8	206299																						27.66	1220		27.66	1036		27.66	1063
583.5	287309		583.5	202756		582.8	207602																						27.67	1118		27.67	1075		27.67	978
582.5	287408		582.5	207102		581.8	209424																						27.68	1086		27.68	1115		27.68	1030
581.5	287755		581.5	209420		580.8	208498																						27.69	1145		27.69	1073		27.69	1060
580.5	287839		580.5	208244		579.8	212247																						27.7	1109		27.7	1045		27.7	1050
579.5	290037		579.5	208761		578.8	210880																						27.71	1126		27.71	1036		27.71	1064
578.5	288838		578.5	208397		577.8	209083																						27.72	1059		27.72	1061		27.72	1022
577.5	289506		577.5	203215		576.8	208644																						27.73	1159		27.73	1035		27.73	1035
576.5	288206		576.5	202029		575.8	205769																						27.74	1129		27.74	1010		27.74	1060
575.5	289478		575.5	202104		574.8	200390																						27.75	1147		27.75	1082		27.75	1046
574.5	289537		574.5	199105		573.8	199289																						27.76	1075		27.76	1038		27.76	991
573.5	288703		573.5	196202		572.8	198672																						27.77	1102		27.77	1074		27.77	1008
572.5	290294		572.5	196136		571.8	199492																						27.78	1120		27.78	1003		27.78	993
571.5	295137		571.5	196846		570.8	202497																						27.79	1156		27.79	1018		27.79	1010
570.5	294053		570.5	199602		569.8	204212																						27.8	1093		27.8	1067		27.8	1050
569.5	290510		569.5	207364		568.8	206098																						27.81	1118		27.81	1015		27.81	994
568.5	293610		568.5	217638		567.8	213819																						27.82	1087		27.82	1031		27.82	998
567.5	294028		567.5	221936		566.8	219480																						27.83	1118		27.83	1083		27.83	1011
566.5	292833		566.5	224351		565.8	222712																						27.84	1058		27.84	992		27.84	979
565.5	294056		565.5	226126		564.8	224262																						27.85	1132		27.85	1030		27.85	1055
564.5	297764		564.5	221215		563.8	218610																						27.86	1122		27.86	1030		27.86	1045
563.5	296620		563.5	210787		562.8	208827																						27.87	1150		27.87	1068		27.87	1006
562.5	296514		562.5	201028		561.8	198864																						27.88	1136		27.88	1030		27.88	1012
561.5	297774		561.5	190805		560.8	194829																						27.89	1159		27.89	971		27.89	1027
560.5	298219		560.5	185393		559.8	191692																						27.9	1126		27.9	1026		27.9	994
559.5	295873		559.5	183042		558.8	186577																						27.91	1111		27.91	1046		27.91	1026
558.5	295502		558.5	181470		557.8	185198																						27.92	1108		27.92	1032		27.92	1007
557.5	296511		557.5	178754		556.8	185775																						27.93	1112		27.93	1039		27.93	988
556.5	300025		556.5	176104		555.8	184076																						27.94	1163		27.94	1023		27.94	968
555.5	299141		555.5	175713		554.8	181791																						27.95	1168		27.95	1021		27.95	1018
554.5	299882		554.5	174294		553.8	180751																						27.96	1058		27.96	1004		27.96	983
553.5	300810		553.5	173471		552.8	178794																						27.97	1159		27.97	1032		27.97	1019
552.5	302718		552.5	171677		551.8	176939																						27.98	1107		27.98	1058		27.98	1012
551.5	304905		551.5	171548		550.8	175200																						27.99	1149		27.99	1039		27.99	1043
550.5	305674		550.5	171312		549.8	176362																						28	1114		28	1007		28	1034
549.5	305803		549.5	172473		548.8	176275																						28.01	1085		28.01	1019		28.01	1050
548.5	305568		548.5	174257		547.8	176781																						28.02	1151		28.02	1068		28.02	987
547.5	305382		547.5	176371		546.8	176932																						28.03	1118		28.03	1078		28.03	988
546.5	306564		546.5	175423		545.8	177984																						28.04	1141		28.04	1097		28.04	1016
545.5	307192		545.5	173313		544.8	175080																						28.05	1104		28.05	1050		28.05	1026
544.5	306539		544.5	172720		543.8	173100																						28.06	1145		28.06	1009		28.06	979
543.5	307907		543.5	171011		542.8	171352																						28.07	1134		28.07	1027		28.07	990
542.5	306129		542.5	164712		541.8	165751																						28.08	1130		28.08	1030		28.08	1023
541.5	301485		541.5	158421		540.8	159895																						28.09	1056		28.09	1001		28.09	1048
540.5	299559		540.5	152194		539.8	154546																						28.1	1132		28.1	1079		28.1	1042
539.5	297465		539.5	147844		538.8	151300																						28.11	1114		28.11	1024		28.11	997
538.5	295096		538.5	142621		537.8	146554																						28.12	1205		28.12	1009		28.12	1084
537.5	292930		537.5	143337		536.8	147975																						28.13	1154		28.13	1045		28.13	1061
536.5	293665		536.5	145920		535.8	152553																						28.14	1147		28.14	1067		28.14	1018
535.5	301771		535.5	159891		534.8	168829																						28.15	1135		28.15	1081		28.15	1032
534.5	327342		534.5	196531		533.8	202957																						28.16	1113		28.16	1039		28.16	1020
533.5	367375		533.5	259968		532.8	258164																						28.17	1175		28.17	1059		28.17	1012
532.5	412642		532.5	327034		531.8	313306																						28.18	1187		28.18	1089		28.18	1048
531.5	441301		531.5	356987		530.8	335454																						28.19	1137		28.19	1110		28.19	1117
530.5	432610		530.5	340718		529.8	316751																						28.2	1130		28.2	1101		28.2	1064
529.5	390017		529.5	274909		528.8	264014																						28.21	1080		28.21	1097		28.21	1071
528.5	339053		528.5	200990		527.8	197692																						28.22	1199		28.22	1075		28.22	1069
527.5	300521		527.5	147771		526.8	149151																						28.23	1166		28.23	1059		28.23	1084
526.5	283032		526.5	122659		525.8	125496																						28.24	1186		28.24	1050		28.24	1072
525.5	277021		525.5	115609		524.8	118556																						28.25	1248		28.25	1107		28.25	1088
524.5	276393		524.5	113418		523.8	116587																						28.26	1125		28.26	1070		28.26	1099
523.5	268533		523.5	111764		522.8	115672																						28.27	1253		28.27	1093		28.27	1129
522.5	262922		522.5	111548		521.8	118374																						28.28	1211		28.28	1097		28.28	1048
521.5	261431		521.5	111075		520.8	116694																						28.29	1186		28.29	1105		28.29	1060
520.5	273519		520.5	110941		519.8	117352																						28.3	1147		28.3	1149		28.3	1087
519.5	289972		519.5	111437		518.8	117190																						28.31	1218		28.31	1194		28.31	1096
518.5	305116		518.5	111044		517.8	116182																						28.32	1154		28.32	1191		28.32	1176
517.5	301649		517.5	112217		516.8	116626																						28.33	1225		28.33	1154		28.33	1086
516.5	286309		516.5	111374		515.8	116243																						28.34	1227		28.34	1179		28.34	1109
515.5	261758		515.5	113234		514.8	117567																						28.35	1221		28.35	1154		28.35	1093
514.5	241609		514.5	113741		513.8	118210																						28.36	1212		28.36	1112		28.36	1131
513.5	231357		513.5	112526		512.8	117995																						28.37	1226		28.37	1127		28.37	1124
512.5	228663		512.5	114182		511.8	119611																						28.38	1228		28.38	1198		28.38	1195
511.5	225344		511.5	112492		510.8	116826																						28.39	1242		28.39	1214		28.39	1173
510.5	224834		510.5	113208		509.8	115500																						28.4	1223		28.4	1182		28.4	1142
509.5	227059		509.5	113175		508.8	116162																						28.41	1226		28.41	1173		28.41	1170
508.5	224775		508.5	113024		507.8	116920																						28.42	1254		28.42	1185		28.42	1139
507.5	226643		507.5	112881		506.8	116059																						28.43	1373		28.43	1187		28.43	1197
506.5	228209		506.5	113468		505.8	116529																						28.44	1284		28.44	1233		28.44	1160
505.5	227106		505.5	113495		504.8	115065																						28.45	1309		28.45	1188		28.45	1235
504.5	227797		504.5	112735		503.8	116797																						28.46	1363		28.46	1247		28.46	1234
503.5	228692		503.5	111200		502.8	114572																						28.47	1386		28.47	1233		28.47	1309
502.5	229587		502.5	110688		501.8	113889																						28.48	1396		28.48	1271		28.48	1241
501.5	230944		501.5	108844		500.8	113899																						28.49	1424		28.49	1294		28.49	1334
500.5	231077		500.5	109251		499.8	114613																						28.5	1337		28.5	1252		28.5	1254
499.5	231617		499.5	110556		498.8	112785																						28.51	1474		28.51	1261		28.51	1286
498.5	231870		498.5	110551		497.8	112103																						28.52	1536		28.52	1353		28.52	1304
497.5	234268		497.5	110742		496.8	112913																						28.53	1537		28.53	1388		28.53	1345
496.5	238244		496.5	111931		495.8	112349																						28.54	1459		28.54	1388		28.54	1366
495.5	238798		495.5	111733		494.8	113596																						28.55	1519		28.55	1340		28.55	1391
494.5	236664		494.5	112922		493.8	114319																						28.56	1524		28.56	1404		28.56	1386
493.5	235583		493.5	113367		492.8	114691																						28.57	1580		28.57	1432		28.57	1436
492.5	236246		492.5	114985		491.8	115420																						28.58	1606		28.58	1439		28.58	1477
491.5	237381		491.5	116319		490.8	116067																						28.59	1716		28.59	1457		28.59	1494
490.5	238795		490.5	116922		489.8	118900																						28.6	1807		28.6	1517		28.6	1545
489.5	238784		489.5	117920		488.8	118283																						28.61	1709		28.61	1616		28.61	1565
488.5	236985		488.5	118939		487.8	118808																						28.62	1794		28.62	1634		28.62	1587
487.5	240381		487.5	118795		486.8	117902																						28.63	1941		28.63	1640		28.63	1696
486.5	239289		486.5	121131		485.8	118470																						28.64	1918		28.64	1720		28.64	1761
485.5	238830		485.5	120387		484.8	119386																						28.65	2066		28.65	1666		28.65	1721
484.5	239133		484.5	118867		483.8	118537																						28.66	2101		28.66	1766		28.66	1818
483.5	237587		483.5	119870		482.8	117770																						28.67	2261		28.67	1886		28.67	1963
482.5	237105		482.5	120933		481.8	117358																						28.68	2286		28.68	1982		28.68	2013
481.5	235951		481.5	120999		480.8	119737																						28.69	2414		28.69	1980		28.69	2056
480.5	237168		480.5	123868		479.8	119383																						28.7	2521		28.7	2045		28.7	2092
479.5	240144		479.5	125566		478.8	120153																						28.71	2644		28.71	2148		28.71	2164
478.5	243162		478.5	125312		477.8	119256																						28.72	2674		28.72	2163		28.72	2250
477.5	241943		477.5	124051		476.8	118532																						28.73	2851		28.73	2243		28.73	2454
476.5	243217		476.5	123532		475.8	117186																						28.74	2893		28.74	2348		28.74	2461
475.5	245937		475.5	123215		474.8	114257																						28.75	3037		28.75	2439		28.75	2549
474.5	247314		474.5	122685		473.8	116013																						28.76	3120		28.76	2547		28.76	2679
473.5	255562		473.5	124999		472.8	115932																						28.77	3262		28.77	2731		28.77	2845
472.5	262178		472.5	122556		471.8	112355																						28.78	3415		28.78	2900		28.78	2850
471.5	276264		471.5	115129		470.8	108256																						28.79	3582		28.79	2887		28.79	2982
470.5	292966		470.5	109347		469.8	101167																						28.8	3632		28.8	3012		28.8	2962
469.5	317944		469.5	104841		468.8	96294.1																						28.81	3906		28.81	3097		28.81	3198
468.5	342174		468.5	113111		467.8	101979																						28.82	3929		28.82	3323		28.82	3136
467.5	357465		467.5	129616		466.8	115667																						28.83	3911		28.83	3369		28.83	3423
466.5	353519		466.5	147331		465.8	130598																						28.84	3947		28.84	3418		28.84	3470
465.5	336652		465.5	155798		464.8	139442																						28.85	3920		28.85	3547		28.85	3503
464.5	309498		464.5	152903		463.8	135959																						28.86	4029		28.86	3525		28.86	3477
463.5	279067		463.5	145337		462.8	131098																						28.87	4025		28.87	3649		28.87	3565
462.5	257694		462.5	154505		461.8	138044																						28.88	4193		28.88	3719		28.88	3630
461.5	239790		461.5	186030		460.8	162843																						28.89	4194		28.89	3770		28.89	3638
460.5	226600		460.5	218741		459.8	190033																						28.9	4220		28.9	3883		28.9	3755
459.5	219968		459.5	221153		458.8	195477																						28.91	4195		28.91	3910		28.91	3747
458.5	215236		458.5	186050		457.8	167996																						28.92	4173		28.92	3934		28.92	3723
457.5	211652		457.5	124702		456.8	116593																						28.93	4204		28.93	3906		28.93	3813
456.5	211077		456.5	69039		455.8	69529.8																						28.94	4172		28.94	3843		28.94	3740
455.5	210246		455.5	35340.6		454.8	40046.7																						28.95	4259		28.95	3860		28.95	3754
454.5	210618		454.5	21414.5		453.8	27848.9																						28.96	4092		28.96	3924		28.96	3754
453.5	211874		453.5	18491.2		452.8	24808.8																						28.97	4079		28.97	3829		28.97	3781
452.5	210177		452.5	17426.8		451.8	24270.4																						28.98	4131		28.98	3869		28.98	3813
451.5	209992		451.5	17131.4		450.8	23695.3																						28.99	4025		28.99	3865		28.99	3711
450.5	213403		450.5	16815.6		449.8	23663.6																						29	3980		29	3915		29	3630
449.5	217242		449.5	16575.7		448.8	23790.3																						29.01	3852		29.01	3682		29.01	3621
448.5	229505		448.5	16112.1		447.8	23406.8																						29.02	3865		29.02	3655		29.02	3645
447.5	252041		447.5	16580.8		446.8	23833.3																						29.03	3753		29.03	3601		29.03	3549
446.5	285780		446.5	16760.7		445.8	23792.8																						29.04	3594		29.04	3601		29.04	3388
445.5	323500		445.5	16917.2		444.8	24261.6																						29.05	3565		29.05	3483		29.05	3325
444.5	355051		444.5	16687		443.8	24078.2																						29.06	3574		29.06	3482		29.06	3352
443.5	370642		443.5	16556.5		442.8	24412.5																						29.07	3377		29.07	3414		29.07	3236
442.5	359848		442.5	17175.4		441.8	24533.6																						29.08	3187		29.08	3269		29.08	3100
441.5	322129		441.5	17314.9		440.8	24138.6																						29.09	3013		29.09	3263		29.09	2988
440.5	274844		440.5	16609		439.8	23748.2																						29.1	3010		29.1	3071		29.1	3017
439.5	231355		439.5	16368.5		438.8	24074.8																						29.11	2821		29.11	2959		29.11	2845
438.5	198979		438.5	16358.9		437.8	23978.8																						29.12	2686		29.12	2831		29.12	2801
437.5	178204		437.5	16790		436.8	23896.8																						29.13	2498		29.13	2796		29.13	2632
436.5	164967		436.5	16526.2		435.8	23051.1																						29.14	2388		29.14	2579		29.14	2502
435.5	155015		435.5	15978.3		434.8	23746.4																						29.15	2315		29.15	2511		29.15	2397
434.5	148831		434.5	16092.9		433.8	23972.7																						29.16	2176		29.16	2406		29.16	2141
433.5	145910		433.5	16430.6		432.8	24395.3																						29.17	1970		29.17	2172		29.17	2199
432.5	142604		432.5	16644.4		431.8	23506.4																						29.18	1960		29.18	2255		29.18	2060
431.5	138806		431.5	16085.2		430.8	23190.9																						29.19	1850		29.19	2065		29.19	1911
430.5	137317		430.5	16107.6		429.8	23071.3																						29.2	1708		29.2	1838		29.2	1878
429.5	135177		429.5	15963		428.8	23273.1																						29.21	1634		29.21	1791		29.21	1711
428.5	132977		428.5	16109.9		427.8	23273.4																						29.22	1526		29.22	1714		29.22	1629
427.5	133410		427.5	16109.9		426.8	23691.4																						29.23	1463		29.23	1667		29.23	1596
426.5	135359		426.5	16104.2		425.8	23776.4																						29.24	1481		29.24	1544		29.24	1566
425.5	133505		425.5	16538		424.8	24147.8																						29.25	1389		29.25	1410		29.25	1403
424.5	133393		424.5	16858		423.8	24359.6																						29.26	1374		29.26	1421		29.26	1378
423.5	132581		423.5	17026.6		422.8	24285.5																						29.27	1262		29.27	1354		29.27	1346
422.5	132154		422.5	16190.9		421.8	24125.7																						29.28	1267		29.28	1290		29.28	1281
421.5	132067		421.5	15991.7		420.8	24101.4																						29.29	1223		29.29	1286		29.29	1231
420.5	130747		420.5	16174.8		419.8	23710.1																						29.3	1209		29.3	1270		29.3	1133
419.5	132134		419.5	16437.3		418.8	24239																						29.31	1138		29.31	1212		29.31	1151
418.5	130949		418.5	15944.4		417.8	24149.4																						29.32	1146		29.32	1196		29.32	1121
417.5	130632		417.5	16523.9		416.8	23071.3																						29.33	1159		29.33	1171		29.33	1090
416.5	129254		416.5	16416.2		415.8	22987.8																						29.34	1165		29.34	1172		29.34	1096
415.5	129529		415.5	16249.7		414.8	23428																						29.35	1134		29.35	1073		29.35	1060
414.5	131108		414.5	16454.7		413.8	23350.6																						29.36	1082		29.36	1087		29.36	1137
413.5	131318		413.5	15580.1		412.8	22437.9																						29.37	1109		29.37	1046		29.37	1058
412.5	129824		412.5	16128.4		411.8	22542.6																						29.38	1046		29.38	1063		29.38	1063
411.5	130177		411.5	15904.6		410.8	22166.7																						29.39	1119		29.39	1022		29.39	1027
410.5	131135		410.5	16093.7		409.8	22353																						29.4	1098		29.4	1063		29.4	987
409.5	131038		409.5	16093.9		408.8	22398.4																						29.41	1095		29.41	1038		29.41	1050
408.5	128779		408.5	16571		407.8	22779.3																						29.42	1088		29.42	1062		29.42	1049
407.5	130712		407.5	16419.1		406.8	23309.6																						29.43	1088		29.43	1004		29.43	999
406.5	130559		406.5	16842.2		405.8	23535.4																						29.44	1089		29.44	986		29.44	997
405.5	130729		405.5	17261.4		404.8	25812.3																						29.45	1087		29.45	969		29.45	1003
404.5	131442		404.5	18795.4		403.8	31133.3																						29.46	1065		29.46	992		29.46	932
403.5	131997		403.5	18802		402.8	37099.6																						29.47	1062		29.47	1028		29.47	914
402.5	129639		402.5	19334.1		401.8	43308.2																						29.48	1071		29.48	1009		29.48	965
401.5	131365		401.5	19582.2		400.8	46576.2																						29.49	1053		29.49	980		29.49	956
400.5	132409		400.5	19182		399.8	43602.2																						29.5	986		29.5	959		29.5	981
399.5	130957		399.5	18681.1		398.8	36423.4																						29.51	1033		29.51	1015		29.51	931
398.5	130078		398.5	17646.7		397.8	29238.1																						29.52	1043		29.52	984		29.52	942
397.5	129379		397.5	16833.3		396.8	24068																						29.53	1053		29.53	947		29.53	907
396.5	130224		396.5	16715.2		395.8	21686.5																						29.54	1068		29.54	970		29.54	969
395.5	129368		395.5	16476.3		394.8	20718.4																						29.55	1040		29.55	915		29.55	944
394.5	130292		394.5	16132.9		393.8	20627.9																						29.56	1013		29.56	1002		29.56	949
393.5	131241		393.5	16562.1		392.8	20620.1																						29.57	1000		29.57	996		29.57	971
392.5	130928		392.5	15599		391.8	20377.2																						29.58	1013		29.58	936		29.58	927
391.5	130190		391.5	16215.9		390.8	20525.7																						29.59	1078		29.59	922		29.59	946
390.5	130893		390.5	16485.2		389.8	20475.5																						29.6	991		29.6	932		29.6	953
389.5	131108		389.5	16319.6		388.8	20184.4																						29.61	974		29.61	974		29.61	981
388.5	130013		388.5	15915.8		387.8	20125.9																						29.62	963		29.62	955		29.62	930
387.5	131425		387.5	16244.7		386.8	20882.5																						29.63	1015		29.63	933		29.63	952
386.5	130845		386.5	16932.1		385.8	20657.1																						29.64	1010		29.64	953		29.64	974
385.5	132068		385.5	16625.1		384.8	21235.7																						29.65	1034		29.65	929		29.65	979
384.5	133265		384.5	16800.5		383.8	21410.9																						29.66	1002		29.66	965		29.66	902
383.5	132292		383.5	16548.7		382.8	21616.9																						29.67	1046		29.67	925		29.67	900
382.5	132211		382.5	16715.2		381.8	21354.8																						29.68	971		29.68	919		29.68	936
381.5	131674		381.5	16635.4		380.8	21029.1																						29.69	957		29.69	956		29.69	951
380.5	131807		380.5	16842		379.8	21054.9																						29.7	989		29.7	953		29.7	894
379.5	131576		379.5	16855.8		378.8	21166.9																						29.71	993		29.71	905		29.71	925
378.5	132254		378.5	16379.3		377.8	21557.8																						29.72	1031		29.72	900		29.72	909
377.5	133856		377.5	16216.3		376.8	21540.5																						29.73	1003		29.73	930		29.73	904
376.5	133619		376.5	16370.7		375.8	20945.8																						29.74	944		29.74	876		29.74	933
375.5	132418		375.5	16536		374.8	21094.8																						29.75	997		29.75	898		29.75	916
374.5	132907		374.5	16672.7		373.8	21775.5																						29.76	1027		29.76	917		29.76	929
373.5	133847		373.5	16864		372.8	21179																						29.77	979		29.77	931		29.77	878
372.5	134126		372.5	17031		371.8	20306.5																						29.78	1020		29.78	874		29.78	916
371.5	133453		371.5	16783.5		370.8	21163																						29.79	1029		29.79	946		29.79	908
370.5	132807		370.5	17270.5		369.8	21582.7																						29.8	977		29.8	899		29.8	880
369.5	132785		369.5	16251.5		368.8	21326.1																						29.81	953		29.81	967		29.81	872
368.5	133052		368.5	16638.6		367.8	21825.6																						29.82	941		29.82	938		29.82	894
367.5	134186		367.5	16681.5		366.8	21523.7																						29.83	983		29.83	933		29.83	940
366.5	134380		366.5	17375.7		365.8	21150.1																						29.84	983		29.84	900		29.84	864
365.5	133592		365.5	17262.9		364.8	21309.2																						29.85	957		29.85	937		29.85	927
364.5	134275		364.5	16787.7		363.8	22103.5																						29.86	985		29.86	910		29.86	924
363.5	133498		363.5	16790.1		362.8	21642.2																						29.87	992		29.87	936		29.87	883
362.5	135032		362.5	16883.3		361.8	21744																						29.88	1000		29.88	900		29.88	899
361.5	134058		361.5	17483.1		360.8	21471.8																						29.89	1035		29.89	895		29.89	863
360.5	134089		360.5	17707.9		359.8	22113.7																						29.9	980		29.9	897		29.9	941
359.5	134500		359.5	17433.9		358.8	21527.7																						29.91	960		29.91	930		29.91	926
358.5	135802		358.5	16607.4		357.8	22220.8																						29.92	994		29.92	861		29.92	882
357.5	135312		357.5	16892.3		356.8	22760.6																						29.93	960		29.93	852		29.93	905
356.5	136373		356.5	17268.3		355.8	22105.1																						29.94	988		29.94	898		29.94	870
355.5	136448		355.5	17159.2		354.8	22236.2																						29.95	1009		29.95	941		29.95	873
354.5	136268		354.5	17314.2		353.8	22418.9																						29.96	969		29.96	901		29.96	881
353.5	136585		353.5	17617.2		352.8	21986.5																						29.97	924		29.97	920		29.97	879
352.5	136779		352.5	17492.4		351.8	23017.4																						29.98	1024		29.98	910		29.98	835
351.5	136789		351.5	17348.2		350.8	22340.6																						29.99	1018		29.99	917		29.99	909
350.5	136332		350.5	17390.2		349.8	22782.3																						30	1020		30	926		30	883
349.5	136815		349.5	17288.2		348.8	22539.2																						30.01	1007		30.01	896		30.01	872
348.5	136852		348.5	18017.4		347.8	22328																						30.02	981		30.02	910		30.02	913
347.5	136121		347.5	17555.3		346.8	22434.6																						30.03	967		30.03	968		30.03	933
346.5	137833		346.5	17591.3		345.8	22414.5																						30.04	963		30.04	912		30.04	908
345.5	136851		345.5	17322.4		344.8	22975.1																						30.05	1004		30.05	888		30.05	884
344.5	136457		344.5	17779.7		343.8	23680.5																						30.06	999		30.06	908		30.06	886
343.5	137512		343.5	18137.8		342.8	23474.8																						30.07	908		30.07	938		30.07	901
342.5	138563		342.5	17865.2		341.8	23842.8																						30.08	932		30.08	899		30.08	879
341.5	137535		341.5	18595		340.8	23831.2																						30.09	999		30.09	879		30.09	889
340.5	138210		340.5	18816.8		339.8	23579.9																						30.1	982		30.1	822		30.1	880
339.5	138788		339.5	18646.1		338.8	23541.6																						30.11	976		30.11	907		30.11	888
338.5	137935		338.5	18257.1		337.8	23747.9																						30.12	989		30.12	878		30.12	917
337.5	139088		337.5	18444.1		336.8	24383.5																						30.13	899		30.13	864		30.13	911
336.5	140848		336.5	18898.5		335.8	24412.9																						30.14	934		30.14	837		30.14	920
335.5	138961		335.5	18608		334.8	23985																						30.15	986		30.15	905		30.15	906
334.5	138810		334.5	18424		333.8	24338.3																						30.16	944		30.16	959		30.16	865
333.5	139449		333.5	18659		332.8	24925.3																						30.17	984		30.17	908		30.17	888
332.5	140963		332.5	18359.5		331.8	24809.1																						30.18	984		30.18	900		30.18	850
331.5	138556		331.5	18674.2		330.8	24119.8																						30.19	930		30.19	910		30.19	875
330.5	139521		330.5	18853.7		329.8	23863.3																						30.2	1045		30.2	893		30.2	900
329.5	139822		329.5	19255.5		328.8	24404.5																						30.21	995		30.21	903		30.21	874
328.5	139801		328.5	19028		327.8	24809.7																						30.22	971		30.22	899		30.22	924
327.5	141320		327.5	19303.7		326.8	24823.2																						30.23	985		30.23	938		30.23	879
326.5	142301		326.5	19085		325.8	25494.9																						30.24	954		30.24	894		30.24	925
325.5	142040		325.5	19050.3		324.8	25444.7																						30.25	1048		30.25	866		30.25	865
324.5	140535		324.5	19316.8		323.8	26372.3																						30.26	1038		30.26	866		30.26	892
323.5	140838		323.5	19314.8		322.8	25411.4																						30.27	968		30.27	887		30.27	929
322.5	140960		322.5	19585.4		321.8	25433.6																						30.28	1035		30.28	959		30.28	871
321.5	141520		321.5	19113.2		320.8	25483.8																						30.29	1013		30.29	934		30.29	889
320.5	143181		320.5	19686.8		319.8	25196.3																						30.3	1043		30.3	916		30.3	927
319.5	142704		319.5	20242.4		318.8	26130.2																						30.31	1092		30.31	901		30.31	924
318.5	143474		318.5	19685.4		317.8	26440																						30.32	1064		30.32	906		30.32	945
317.5	141443		317.5	20327.1		316.8	26416.7																						30.33	1116		30.33	946		30.33	950
316.5	143453		316.5	20352.5		315.8	26635.9																						30.34	1103		30.34	978		30.34	975
315.5	143217		315.5	19438.4		314.8	26502																						30.35	1150		30.35	998		30.35	947
314.5	144156		314.5	20096.9		313.8	26491.3																						30.36	1083		30.36	974		30.36	960
313.5	145473		313.5	20842		312.8	26627.6																						30.37	1136		30.37	948		30.37	952
312.5	143597		312.5	20052.5		311.8	26893.1																						30.38	1214		30.38	970		30.38	988
311.5	143366		311.5	19917.6		310.8	26605.6																						30.39	1178		30.39	991		30.39	988
310.5	144626		310.5	19767		309.8	26427.1																						30.4	1226		30.4	1041		30.4	1003
309.5	144831		309.5	20145.5		308.8	26597.5																						30.41	1302		30.41	1000		30.41	1067
308.5	144963		308.5	20676.8		307.8	26945.9																						30.42	1259		30.42	1055		30.42	1124
307.5	143478		307.5	20767.9		306.8	27729																						30.43	1251		30.43	1066		30.43	1074
306.5	142269		306.5	21137.8		305.8	27107																						30.44	1256		30.44	1089		30.44	1062
305.5	143963		305.5	20673.1		304.8	27319.3																						30.45	1314		30.45	1054		30.45	1091
304.5	145774		304.5	20212.7		303.8	26279.7																						30.46	1295		30.46	1099		30.46	1202
303.5	145481		303.5	20209		302.8	26410																						30.47	1381		30.47	1083		30.47	1179
302.5	145499		302.5	20265.5		301.8	26007.6																						30.48	1316		30.48	1148		30.48	1176
301.5	147416		301.5	20374.9		300.8	25517																						30.49	1359		30.49	1100		30.49	1194
300.5	148711		300.5	20568.3		299.8	25345.9																						30.5	1381		30.5	1132		30.5	1227
299.5	146172		299.5	19807.4		298.8	24811.2																						30.51	1402		30.51	1155		30.51	1213
298.5	146652		298.5	19733.1		297.8	24307.1																						30.52	1388		30.52	1170		30.52	1160
297.5	147149		297.5	19878.7		296.8	23979.8																						30.53	1429		30.53	1177		30.53	1235
296.5	148700		296.5	19815.1		295.8	23545.7																						30.54	1339		30.54	1232		30.54	1224
295.5	148406		295.5	19515.4		294.8	23300.6																						30.55	1425		30.55	1210		30.55	1208
294.5	147563		294.5	19648.1		293.8	23534.4																						30.56	1358		30.56	1188		30.56	1213
293.5	147976		293.5	20561.6		292.8	24325.4																						30.57	1388		30.57	1277		30.57	1211
292.5	149023		292.5	20549.8		291.8	27034.3																						30.58	1414		30.58	1213		30.58	1278
291.5	150699		291.5	21333.8		290.8	31589.9																						30.59	1398		30.59	1284		30.59	1280
290.5	150741		290.5	23519.3		289.8	40077.3																						30.6	1363		30.6	1149		30.6	1314
289.5	154426		289.5	27502.3		288.8	50576.5																						30.61	1403		30.61	1231		30.61	1244
288.5	158272		288.5	33608.1		287.8	61758.1																						30.62	1362		30.62	1239		30.62	1252
287.5	162126		287.5	40120.7		286.8	69324.1																						30.63	1416		30.63	1262		30.63	1278
286.5	165455		286.5	44207.9		285.8	68501.3																						30.64	1318		30.64	1279		30.64	1268
285.5	163529		285.5	44451.4		284.8	58464.2																						30.65	1384		30.65	1196		30.65	1217
284.5	159537		284.5	39892		283.8	44438.1																						30.66	1353		30.66	1186		30.66	1210
283.5	155392		283.5	31823.1		282.8	32356.3																						30.67	1390		30.67	1219		30.67	1181
282.5	151938		282.5	24356.1		281.8	25038.5																						30.68	1380		30.68	1201		30.68	1249
281.5	150367		281.5	20119.1		280.8	21090.7																						30.69	1337		30.69	1192		30.69	1255
280.5	148084		280.5	17866.3		279.8	20535.1																						30.7	1322		30.7	1250		30.7	1238
279.5	147229		279.5	17401.3		278.8	20048.2																						30.71	1281		30.71	1224		30.71	1176
278.5	148187		278.5	17470.7		277.8	19958.2																						30.72	1279		30.72	1207		30.72	1122
277.5	148267		277.5	17287.1		276.8	19454.9																						30.73	1284		30.73	1122		30.73	1165
276.5	148356		276.5	17207.4		275.8	19209.7																						30.74	1255		30.74	1126		30.74	1111
275.5	150134		275.5	16918.6		274.8	20132.8																						30.75	1211		30.75	1165		30.75	1035
274.5	150216		274.5	17661.4		273.8	20148.6																						30.76	1203		30.76	1088		30.76	1131
273.5	150402		273.5	17811.3		272.8	19504.5																						30.77	1110		30.77	1120		30.77	1089
272.5	150825		272.5	18324		271.8	19629																						30.78	1149		30.78	1080		30.78	1068
271.5	150831		271.5	17453.5		270.8	20389.9																						30.79	1100		30.79	1054		30.79	1079
270.5	149082		270.5	17510.6		269.8	19872.6																						30.8	1107		30.8	1066		30.8	1044
269.5	150952		269.5	17257.3		268.8	19773.4																						30.81	1084		30.81	1061		30.81	1070
268.5	151167		268.5	17784.6		267.8	19473																						30.82	1088		30.82	1037		30.82	1016
267.5	153832		267.5	17823.8		266.8	20087.2																						30.83	1060		30.83	1031		30.83	998
266.5	153359		266.5	17596.9		265.8	20133.3																						30.84	1007		30.84	991		30.84	1005
265.5	152482		265.5	17647.6		264.8	19447																						30.85	1000		30.85	991		30.85	885
264.5	151511		264.5	17998.5		263.8	19518.5																						30.86	926		30.86	976		30.86	975
263.5	153336		263.5	17077.6		262.8	20085																						30.87	1003		30.87	926		30.87	931
262.5	153341		262.5	17319.5		261.8	19515.6																						30.88	983		30.88	959		30.88	930
261.5	152969		261.5	17890.8		260.8	19970																						30.89	1001		30.89	955		30.89	916
260.5	153455		260.5	18006.2		259.8	19520.7																						30.9	964		30.9	916		30.9	894
259.5	153732		259.5	17907.2		258.8	19592.1																						30.91	977		30.91	882		30.91	870
258.5	154857		258.5	17388.5		257.8	20159.4																						30.92	944		30.92	836		30.92	901
257.5	153426		257.5	17551.2		256.8	20066.6																						30.93	957		30.93	820		30.93	889
256.5	152507		256.5	18052.8		255.8	20296.5																						30.94	1020		30.94	870		30.94	879
255.5	154826		255.5	18152.5		254.8	20742.1																						30.95	985		30.95	861		30.95	856
254.5	155278		254.5	18290.4		253.8	20057.6																						30.96	945		30.96	860		30.96	875
253.5	155614		253.5	17709		252.8	20441.2																						30.97	981		30.97	875		30.97	853
252.5	154116		252.5	17396.4		251.8	20237.5																						30.98	992		30.98	938		30.98	915
251.5	155843		251.5	17655.1		250.8	19457.9																						30.99	1011		30.99	918		30.99	893
250.5	155966		250.5	18032.1		249.8	20122.1																						31	928		31	917		31	875
249.5	156995		249.5	18427.9		248.8	19921.9																						31.01	980		31.01	897		31.01	888
248.5	156502		248.5	18219.7		247.8	19745.9																						31.02	969		31.02	871		31.02	883
247.5	157004		247.5	17399.6		246.8	20051.5																						31.03	964		31.03	868		31.03	899
246.5	158467		246.5	17532.8		245.8	19789.3																						31.04	962		31.04	847		31.04	895
245.5	158312		245.5	18280		244.8	20345.6																						31.05	947		31.05	933		31.05	912
244.5	157569		244.5	18142.7		243.8	19988.2																						31.06	969		31.06	891		31.06	926
243.5	158189		243.5	18034.4		242.8	20210.6																						31.07	975		31.07	886		31.07	903
242.5	160054		242.5	18478.8		241.8	20114.2																						31.08	990		31.08	853		31.08	864
241.5	159991		241.5	18728		240.8	19753.2																						31.09	905		31.09	897		31.09	893
240.5	158782		240.5	18405.8		239.8	19770.1																						31.1	990		31.1	853		31.1	886
239.5	159326		239.5	17821.4		238.8	19748																						31.11	947		31.11	852		31.11	893
238.5	159798		238.5	18345.9		237.8	20128.3																						31.12	931		31.12	898		31.12	895
237.5	160543		237.5	18462.2		236.8	20250.5																						31.13	987		31.13	879		31.13	905
236.5	161934		236.5	18205.1		235.8	20672.1																						31.14	1017		31.14	889		31.14	858
235.5	163886		235.5	18736.2		234.8	21260.6																						31.15	1011		31.15	871		31.15	872
234.5	162354		234.5	18279.9		233.8	21562.4																						31.16	993		31.16	860		31.16	862
233.5	162734		233.5	18869.7		232.8	21353.6																						31.17	955		31.17	881		31.17	849
232.5	162175		232.5	19084.5		231.8	20694.8																						31.18	985		31.18	890		31.18	883
231.5	162909		231.5	18059.8		230.8	21454.6																						31.19	984		31.19	868		31.19	860
230.5	164960		230.5	18308		229.8	21176.8																						31.2	955		31.2	883		31.2	905
229.5	162859		229.5	18718.1		228.8	20820.6																						31.21	1014		31.21	879		31.21	873
228.5	163641		228.5	18837.5		227.8	20838.3																						31.22	982		31.22	910		31.22	940
227.5	163107		227.5	18719.3		226.8	20816.7																						31.23	950		31.23	881		31.23	905
226.5	163725		226.5	18541.3		225.8	21123																						31.24	964		31.24	866		31.24	905
225.5	166533		225.5	18464.8		224.8	20525.5																						31.25	997		31.25	891		31.25	853
224.5	164899		224.5	19153.1		223.8	20502																						31.26	963		31.26	899		31.26	853
223.5	165566		223.5	18404.5		222.8	20246.5																						31.27	995		31.27	908		31.27	898
222.5	168213		222.5	18567.5		221.8	21467																						31.28	946		31.28	900		31.28	851
221.5	167234		221.5	18575		220.8	21294.5																						31.29	996		31.29	926		31.29	883
220.5	165660		220.5	18646.5		219.8	21041.1																						31.3	950		31.3	866		31.3	874
219.5	165207		219.5	18392.5		218.8	20544.8																						31.31	989		31.31	838		31.31	840
218.5	168068		218.5	18427.8		217.8	21028.2																						31.32	988		31.32	855		31.32	888
217.5	169602		217.5	19105.7		216.8	20967.2																						31.33	987		31.33	853		31.33	884
216.5	169720		216.5	19038.8		215.8	20739.8																						31.34	977		31.34	906		31.34	879
215.5	170188		215.5	18526.8		214.8	20725.1																						31.35	956		31.35	858		31.35	836
214.5	169905		214.5	18221.8		213.8	21310																						31.36	987		31.36	839		31.36	901
213.5	167605		213.5	18388.7		212.8	21000.1																						31.37	965		31.37	876		31.37	883
212.5	168183		212.5	18972.8		211.8	20649.6																						31.38	954		31.38	881		31.38	874
211.5	169940		211.5	18613.4		210.8	21111.8																						31.39	997		31.39	896		31.39	847
210.5	167085		210.5	19231		209.8	21532.7																						31.4	940		31.4	842		31.4	864
209.5	165001		209.5	19212.2		208.8	21354.5																						31.41	1011		31.41	818		31.41	826
208.5	164540		208.5	18849.9		207.8	21001.2																						31.42	1028		31.42	904		31.42	815
207.5	165184		207.5	19563.8		206.8	20888.9																						31.43	1003		31.43	880		31.43	866
206.5	164851		206.5	19444.3		205.8	21201.1																						31.44	987		31.44	877		31.44	841
205.5	164642		205.5	20056.6		204.8	21182.7																						31.45	986		31.45	852		31.45	859
204.5	164501		204.5	19625		203.8	21856.8																						31.46	998		31.46	848		31.46	866
203.5	163385		203.5	19417.1		202.8	21970.1																						31.47	951		31.47	836		31.47	839
202.5	164209		202.5	19431		201.8	22069																						31.48	932		31.48	887		31.48	872
201.5	166120		201.5	19811.7		200.8	21677.4																						31.49	932		31.49	868		31.49	883
200.5	167486		200.5	19393		199.8	21723.8																						31.5	948		31.5	812		31.5	892
199.5	168889		199.5	19346.9		198.8	22028.6																						31.51	895		31.51	837		31.51	845
198.5	167100		198.5	19237.6		197.8	22365																						31.52	968		31.52	882		31.52	876
197.5	168823		197.5	19542.8		196.8	22419.4																						31.53	953		31.53	868		31.53	839
196.5	173711		196.5	19345.4		195.8	22072.5																						31.54	953		31.54	840		31.54	856
195.5	173110		195.5	19052		194.8	22211																						31.55	955		31.55	892		31.55	859
194.5	174574		194.5	18871.2		193.8	22145.7																						31.56	941		31.56	861		31.56	846
193.5	177699		193.5	19236.8		192.8	22012.7																						31.57	958		31.57	869		31.57	892
192.5	180983		192.5	19578.5		191.8	22027.6																						31.58	984		31.58	813		31.58	821
191.5	182761		191.5	19142.1		190.8	22180.3																						31.59	936		31.59	865		31.59	855
190.5	186860		190.5	19745.2		189.8	21994.2																						31.6	925		31.6	828		31.6	783
189.5	188620		189.5	20035.2		188.8	21994.9																						31.61	942		31.61	852		31.61	811
188.5	189155		188.5	19968.5		187.8	21574																						31.62	936		31.62	845		31.62	866
187.5	190966		187.5	19461.5		186.8	21382.3																						31.63	918		31.63	833		31.63	875
186.5	193692		186.5	19888.4		185.8	21398.5																						31.64	934		31.64	870		31.64	897
185.5	197122		185.5	19786		184.8	20965.3																						31.65	916		31.65	864		31.65	850
184.5	196810		184.5	19569.2		183.8	21776.4																						31.66	915		31.66	824		31.66	789
183.5	197046		183.5	20308.6		182.8	21190.8																						31.67	951		31.67	852		31.67	867
182.5	196855		182.5	19964.3		181.8	21256.9																						31.68	889		31.68	831		31.68	851
181.5	194658		181.5	19294.4		180.8	21715																						31.69	948		31.69	803		31.69	834
180.5	193484		180.5	19604.2		179.8	21779.6																						31.7	944		31.7	859		31.7	833
179.5	192227		179.5	19880.7		178.8	21609.7																						31.71	910		31.71	828		31.71	836
178.5	191088		178.5	20566.7		177.8	22244.9																						31.72	978		31.72	841		31.72	843
177.5	192904		177.5	20634.8		176.8	22204																						31.73	904		31.73	862		31.73	841
176.5	191330		176.5	20348.8		175.8	22262.2																						31.74	928		31.74	771		31.74	805
175.5	188673		175.5	20175.5		174.8	22349.5																						31.75	962		31.75	851		31.75	860
174.5	186431		174.5	20280.1		173.8	21804.8																						31.76	949		31.76	893		31.76	893
173.5	182934		173.5	20454.9		172.8	21794.8																						31.77	958		31.77	824		31.77	908
172.5	181723		172.5	20838.3		171.8	21924.8																						31.78	949		31.78	837		31.78	848
171.5	182174		171.5	19905		170.8	21661.9																						31.79	942		31.79	863		31.79	854
170.5	186512		170.5	21124.2		169.8	23012.2																						31.8	995		31.8	823		31.8	881
169.5	203129		169.5	21531.5		168.8	23576.6																						31.81	895		31.81	813		31.81	815
168.5	249696		168.5	21243.9		167.8	23121.9																						31.82	877		31.82	834		31.82	890
167.5	334415		167.5	20684.7		166.8	24236.9																						31.83	869		31.83	857		31.83	855
166.5	424944		166.5	20435.9		165.8	24185.1																						31.84	928		31.84	840		31.84	853
165.5	471598		165.5	19617.7		164.8	24129.9																						31.85	945		31.85	812		31.85	870
164.5	458301		164.5	20269.5		163.8	23954.5																						31.86	938		31.86	849		31.86	798
163.5	406155		163.5	20104.9		162.8	23747																						31.87	925		31.87	847		31.87	836
162.5	401889		162.5	20143.3		161.8	23451.4																						31.88	911		31.88	863		31.88	839
161.5	461266		161.5	20148.5		160.8	24000.2																						31.89	987		31.89	848		31.89	876
160.5	515493		160.5	20804.7		159.8	24097.6																						31.9	935		31.9	843		31.9	864
159.5	501993		159.5	20090.9		158.8	24407.8																						31.91	910		31.91	812		31.91	786
158.5	391273		158.5	20479.7		157.8	23468.2																						31.92	884		31.92	803		31.92	832
157.5	240766		157.5	20458.9		156.8	23058.3																						31.93	887		31.93	814		31.93	812
156.5	126777		156.5	20789		155.8	23040.5																						31.94	929		31.94	796		31.94	842
155.5	67170.8		155.5	21737.9		154.8	23089.7																						31.95	848		31.95	845		31.95	854
154.5	49304.6		154.5	21824.9		153.8	22476.5																						31.96	934		31.96	822		31.96	828
153.5	47157.3		153.5	21721.8		152.8	22610.3																						31.97	910		31.97	831		31.97	867
152.5	43625.1		152.5	21256.3		151.8	22549																						31.98	919		31.98	808		31.98	902
151.5	41371.3		151.5	21217.5		150.8	22480.9																						31.99	848		31.99	822		31.99	854
150.5	41071.1		150.5	21498.9		149.8	22745.3																						32	890		32	841		32	876
149.5	40079.2		149.5	21127.1		148.8	22494.1																						32.01	937		32.01	789		32.01	821
148.5	40000.2		148.5	21321		147.8	22200.1																						32.02	842		32.02	793		32.02	865
147.5	39826		147.5	21130.5		146.8	22293.6																						32.03	921		32.03	794		32.03	848
[truncated: 3,797 more rows]

## Sheet: Figure 5c
Figure 5c			Figure 5c			Figure 5c			Figure 5c			Figure 5c			Figure 5c			Figure 5c			Figure 5c			Figure 5c			Figure 5c			Figure 5c
[truncated: 2,051 more rows]

[truncated: 43 more sheets: Figure 5d, Figure 6, Figure S3, Figure S5, Figure S6, Figure S8, Figure S9, Figure S10, Figure S11, Figure S12, Figure S13, Figure S14, Figure S16, Figure S17, Figure S18, Figure S19, Figure S20, Figure S21, Figure S22, Figure S23 …]
